# Supplementary material for: Prevalence of chronic kidney disease among young people living with HIV in Sub Saharan Africa: A systematic review and meta-analysis
Source: PLoS One. 2024 Nov 4;19(11):e0301954. doi: 10.1371/journal.pone.0301954 (PMC11534254; doi:10.1371/journal.pone.0301954)
Supplement: S5 Appendix — (XLSX) [file pone.0301954.s005.xlsx]

## Sheet: Abstracted data
No	First author, year	Country	Region of Africa	Population	Study design	Age	Control group	Sex % of females	Sample size	No of CKD patients	Prevalence (95% CI)	Disease definition or diagnosis	Equation used	Biomarker used	Follow up	Name of data abstractor	Date of abstraction	Eligible
1	Diack 2020	Burkina Faso, Côte d’Ivoire, Burundi, Senegal, Mali and Cameroon	Western and Eastern	0 to 18 yrs treated with TDF containing regimens for at least 1.5 years	Cross sectional	Median 15.5 IQR (14 to 16.8 )years	No	0.51	358	15	4.1% (2-7%)	eGFR 30- 60ml/min/1.73m2	2009 Schwartz	Serum Creatinine measured by enzymatic method	Single	EN, NN	2022-06-01	Yes
2	Ekulu 2019	Democratic Republic of Congo	Central	treated with non-renal toxic drugs followed in the HIV clinics.	Cross sectional	Mean age in years 11.6 +/-4.1	Yes (HIV-from the general population)	0.511	401	26	6.5% (4-9%)	eGFR <60ml/min/1.73m2	Schwartz	Serum Creatinine measured by enzymatic method	Single	EN, NN	2022-06-01	Yes
3	Tadesse 2019	Ethiopia	Eastern	Perinatally HIV infected on ART> 6 months	Cohort	Median 12 years (IQR 8-14)	No	0.466	784	6	0.8% (0.2-1%)	eGFR 60-90 ml/min/1.73m2	MDRD	Serum Creatinine	6 monthly follow up	EN, NN	2022-06-01	Yes
4	Frigati 2019	South Africa	Southern	Perinatally infected on ART for more than 6 months	Cross sectional	9 to 14 years with mean 12 years SD 1.7	Yes (HIV-matched on age, ancestry)	0.477	384	9	2.3% (1.1-4.4%)	eGFR<90 ml/min/1.73m2	Modified Schwartz	Serum Creatinine measured by enzymatic method	Single	EN, NN	2022-06-01	Yes
5	Mashingaidze-Mano, 2020	Zimbabwe	Southern	ON TDF regimen for >6 months	Cross sectional	Median 15 (IQR 13-16)	No	0.449	198	71	35.9% (29-43%)	eGFR<90 ml/min/1.73m2	Schwartz	Serum and urine creatinine measured using the modified Jaffe method.	Single	EN, NN	2022-06-01	Yes
6	Frederick 2016	Tanzania	Eastern	Both ART naïve and experienced	Cross sectional	10 to 14 years	No	0.446	86	19	22.1% (13.9-32.3%)	ACR >30mg/g	Not applicable	Creatinine	Single	EN, NN	2022-06-01	Yes
7	Frigati 2018	South Africa	Southern	On ART for more than 6 months	Cross sectional	9 to 14 years	Yes (HIV negative)	0.487	511	43	8.4% (6.1-11.2%)	ACR >30mg/g	Not applicable	Serum creatinne measured by enzymatic method	Single	EN, NN	2022-06-01	Yes
8	Iduoriyekemwen, 2013	Nigeria	Western	ART experienced YPLHIV attending ART clinic	Cross sectional	12 to 17 years	No	0.4	12	2	16.7% (2-48%)	Proteinuria 1+ OR microalbuminuria of ≥20 mg OR eGFR <60ml/min/1.73m2	Schwartz	Serum creatinine	Single	EN, NN	2022-06-01	Yes
9	Okafor 2016	South South Nigeria	Western	ART naïve presenting to ART clinic for first time	Cross sectional	18 to 29 years	No	0.58	96	51	53.1% (43-63%)	eGFR <60 ml/min/1.73m2	Modification of Diet in Renal disease (MDRD)	Creatinine	Single	EN, NN	2022-06-01	Yes
10	Drak, 2021	Zimbabwe	Southern	ART naïve presenting to ART clinic for first time	Cross sectional	Median 14.3 years (14.1 -14.5)	No	0.55	282	37	13.1% (9-17.6%)	GFR<90ml/min/1.73m2	Full age spectrum formula	Creatinine	Single	EN, NN	2022-06-01	Yes
									209	15	7.2% (4-11.4%)	Proteinuria of 1+ on dipstick			Single	EN, NN	2022-06-01	Yes
11	Zimba 2015	Zambia	Southern	HIV infected 18 months to 16 years	Cross sectional	mean 9.3 years (3.84)	No	0.502	209	8	3.8% (1.7-7.4%)	eGFR<60ml/min/1.73m2	Schwartz	Creatinine	Not mentioned	EN, NN	2022-06-01	Yes
									209	17	8.1% (4.8-12.7%)	Proteinuria of 1+ on dipstick	Not applicable	Not applicable	Not mentioned	EN, NN	2022-06-01	Yes
12	Mosten 2015	Tanzania	Eastern	HIV infected 0 to 17 years.	Cross sectional	Mean 10 years (4-18)	No	0.448	330	95	28.8% (23.9-34%)	Micro	Not applicable	Not applicable	One month apart	EN, NN	2022-06-01	Yes
												albuminuria 20 -200 mg/L				EN, NN	2022-06-01	Yes
13	Bagoloire 2023	Uganda	Eastern	HIV infected on ART	Cross sectional	10-17 years	No	0.506	205	21	10.2 (6.8-15.2)	eGFR<60ml/min/1.73m2	Not mentioned	Creatinine	Single	EN, NN	2024-01-24	Yes
14	Areprekumor 2023	Nigeria	Western	15 to 18 years on ART	Cross sectional	15 to 18 years	Yes	0.5	150	18	28.1 (17.5-40.8)	Microalbuminuria 20-200mg/l	Not applicable	Not applicable	Single	EN, NN	2024-01-24	Yes
15	Byers, 2023	Zimbabwe	Southern	ART naïve presenting to ART	Cohort	12-17 years	No	0.55	266	10	3.8 (1.8-6.8)	GFR<90ml/min/1.73m2	Full age spectrum	Creatinine	4 years	EN, NN	2024-01-24	Yes

## Sheet: Risk of bias
Author, year	Qn1*	Qn2	Qn3	Qn4	Qn5	Qn6	Qn7	Qn8	Qn9	Score	Overall appraisal
Diack, 2020	Yes	No	No	No	Yes	Yes	Yes	Yes	Yes	0.7	Include
Okafor, 2016	Yes	No	No	Yes	Yes	Yes	Yes	Yes	Yes	0.8	Include
Ekulu, 2019	Yes	No	No	No	Yes	Yes	Yes	No	Yes	0.6	Include
Frigati, 2019	Yes	No	No	No	Yes	Yes	Yes	Yes	Yes	0.7	Include
Frederick, 2016	Yes	Unk	Yes	No	Yes	No	Yes	Yes	Yes	0.7	Include
Frigati, 2018	Yes	Unk	Unk	No	Yes	Yes	Yes	Yes	Yes	0.7	Include
Iduoriyekemwen, 2013	Yes	Unk	Unk	No	Yes	Yes	Yes	Yes	Yes	0.7	Include
Mashingaidze-Mano, 2020	Yes	No	No	No	Yes	Yes	Yes	Yes	Yes	0.7	Include
Drak 2021	Yes	Unk	Unk	Yes	Yes	Yes	Yes	Yes	Yes	0.8	Include
Tadesse, 2018	Yes	Unk	Unk	Yes	Yes	Yes	Yes	Yes	Yes	0.8	Include
Mosten, 2015	Yes	Yes	Unk	No	Yes	Yes	Yes	Yes	Yes	0.8	Include
Zimba, 2015	Yes	Yes	Yes	Yes	Yes	Yes	Yes	Yes	Yes	1	Include
Bagoloire, 2023	Yes	Unk	Yes	Yes	Yes	Yes	No	Yes	Unk	0.7	Include
Areprekumor, 2023	Yes	No	Yes	Yes	Yes	No	No	Yes	Unk	0.6	Include
Byers, 2023	Yes	Unk	Unk	Yes	Yes	Yes	Yes	Yes	Unk	0.7	Include
Unk Unknown *1. Was the sample frame appropriate to address the target population?2.Were study participants sampled in an appropriate way?3.Was the sample size adequate?4.Were the study subjects and the setting described in detail?5.Was the data analysis conducted with sufficient coverage of the identified sample?6.Were valid methods used for the identification of the condition?7.Was the conditio…

## Sheet: Table of included studies
key	title	year	journal	issn	volume	issue	pages	authors	url	language	publisher	notes	doi	pubmed_id	pmc_id
rayyan-844940712	1st PAFLAR Congress 2021 Abstracts	2021	Rheumatology (United Kingdom)	1462-0332	60			Anonymous	http://ovidsp.ovid.com/ovidweb.cgi?T=JS&PAGE=reference&D=emexb&NEWS=N&AN=636957570	English		RAYYAN-INCLUSION: {"kibirigedavis"=>"Excluded", "Esther"=>"Excluded", "nanyeenya"=>"Excluded"} | RAYYAN-LABELS: Out of scope | RAYYAN-EXCLUSION-REASONS: wrong publication type,Out of Inclusion Criteria
rayyan-844943222	Abstracts of Proceedings: 50th Annual General and Scientific Conference of the Paediatrics Association of Nigeria (PANCONF), 24th-26th January, 2019	2019	Nigerian Journal of Paediatrics	0302-4660	46	2	73â€“121-73â€“121	Ezechukwu, Clement				RAYYAN-INCLUSION: {"kibirigedavis"=>"Excluded", "Esther"=>"Excluded", "nanyeenya"=>"Excluded"} | RAYYAN-LABELS: Out of scope | RAYYAN-EXCLUSION-REASONS: Irrelevant,wrong publication type,Out of Inclusion Criteria
rayyan-844943223	Active tuberculous infection among adult Sudanese patients on long term peritoneal dialysis	2012	Arab journal of nephrology and transplantation	1858-554X	5	3	135-40	Shigidi, Mazin and Farouk, Nazik and Abulikailik, Ramy Ibrahim and Tag Alsir, Rabab and Abu-Aisha, Hasan	http://ovidsp.ovid.com/ovidweb.cgi?T=JS&PAGE=reference&D=med9&NEWS=N&AN=22967250			RAYYAN-INCLUSION: {"kibirigedavis"=>"Excluded", "Esther"=>"Excluded", "nanyeenya"=>"Excluded"} | RAYYAN-LABELS: Out of scope | RAYYAN-EXCLUSION-REASONS: Irrelevant,Out of scope,wrong population,Out of Inclusion Criteria
rayyan-844943224	Acute confusion and ataxia in the emergency department with an unexpected underlying diagnosis	2013	Malawi Medical Journal	1995-7262	25	2	33-35	Phiri, T and Allain, TJ and Dreyer, G				RAYYAN-INCLUSION: {"kibirigedavis"=>"Excluded", "Esther"=>"Excluded", "nanyeenya"=>"Excluded"} | RAYYAN-LABELS: Out of scope | RAYYAN-EXCLUSION-REASONS: Irrelevant,wrong outcome,Out of Inclusion Criteria
rayyan-844943225	Acute kidney injury and its association with in-hospital mortality among children with acute infections	2013	Pediatric nephrology (Berlin, Germany)	1432-198X 0931-041X	28	11	2199-206	Imani, Peace D. and Odiit, Amos and Hingorani, Sangeeta R. and Weiss, Noel S. and Eddy, Allison A.	http://ovidsp.ovid.com/ovidweb.cgi?T=JS&PAGE=reference&D=med10&NEWS=N&AN=23872929			RAYYAN-INCLUSION: {"kibirigedavis"=>"Excluded", "Esther"=>"Excluded", "nanyeenya"=>"Excluded"} | RAYYAN-LABELS: AKI,Out of scope | RAYYAN-EXCLUSION-REASONS: Out of scope,wrong outcome,Out of Inclusion Criteria
rayyan-844943226	Acute kidney injury in patients with Visceral Leishmaniasis in Northwest Ethiopia	2021	PloS one	1932-6203	16	6	e0252419	Hailu, Workagegnehu and Mohamed, Rezika and Fikre, Helina and Atnafu, Saba and Tadesse, Azeb and Diro, Ermias and van Grienvsen, Johan	http://ovidsp.ovid.com/ovidweb.cgi?T=JS&PAGE=reference&D=med19&NEWS=N&AN=34101727			RAYYAN-INCLUSION: {"kibirigedavis"=>"Excluded", "Esther"=>"Excluded", "nanyeenya"=>"Excluded"} | RAYYAN-LABELS: AKI,Out of scope | RAYYAN-EXCLUSION-REASONS: Out of scope,wrong population,Out of Inclusion Criteria
rayyan-844943227	Acute Kidney Injury, Risk Factors, and Prognosis in Hospitalized HIV-Infected Adults in South Africa, Compared by Tenofovir Exposure	2017	AIDS research and human retroviruses	1931-8405 0889-2229	33	1	33-40	Seedat, Faheem and Martinson, Neil and Motlhaoleng, Katlego and Abraham, Pattamukkil and Mancama, Dalu and Naicker, Saraladevi and Variava, Ebrahim	http://ovidsp.ovid.com/ovidweb.cgi?T=JS&PAGE=reference&D=med14&NEWS=N&AN=27478997			RAYYAN-INCLUSION: {"kibirigedavis"=>"Excluded", "Esther"=>"Excluded", "nanyeenya"=>"Excluded"} | RAYYAN-LABELS: AKI,Out of scope | RAYYAN-EXCLUSION-REASONS: Out of scope,wrong outcome,Out of Inclusion Criteria
rayyan-844943228	Acute renal failure in patients with chronic kidney disease	2007	Continuing Medical Education	2078-5143	25	8		Madala, ND				RAYYAN-INCLUSION: {"kibirigedavis"=>"Excluded", "Esther"=>"Excluded", "nanyeenya"=>"Excluded"} | RAYYAN-LABELS: Out of scope | RAYYAN-EXCLUSION-REASONS: wrong outcome,Out of Inclusion Criteria
rayyan-844943229	Adolescent nephrology: An emerging frontier for kidney care in sub-Saharan Africa	2017	Nephrology (Carlton, Vic.)	1440-1797 1320-5358	22	12	933-939	Davidson, Bianca and Okpechi, Ikechi and McCulloch, Mignon and Wearne, Nicola	http://ovidsp.ovid.com/ovidweb.cgi?T=JS&PAGE=reference&D=med14&NEWS=N&AN=28782147			RAYYAN-INCLUSION: {"kibirigedavis"=>"Excluded", "Esther"=>"Excluded", "nanyeenya"=>"Excluded"} | RAYYAN-EXCLUSION-REASONS: background article,wrong publication type
rayyan-844943231	Adult mortality in sub-Saharan Africa: cross-sectional study of causes of death in Zambia	2019	Tropical Medicine and International Health	1360-2276 1365-3156	24	10	1208-1220	Chisumpa, V. H. and Odimegwu, C. O. and Saikia, N.	http://onlinelibrary.wiley.com/journal/10.1111/(ISSN)1365-3156 http://ovidsp.ovid.com/ovidweb.cgi?T=JS&PAGE=reference&D=emed20&NEWS=N&AN=2003488442	English		RAYYAN-INCLUSION: {"kibirigedavis"=>"Excluded", "Esther"=>"Excluded", "nanyeenya"=>"Excluded"} | RAYYAN-EXCLUSION-REASONS: Irrelevant,wrong population,Out of Inclusion Criteria
rayyan-844943232	Advances in our understanding of the pathogenesis of HIV-1 associated nephropathy in children	2011	Future virology	1746-0794	6	7	883-894	Ray, Patricio E. and Hu, Chien-An A.	http://ovidsp.ovid.com/ovidweb.cgi?T=JS&PAGE=reference&D=pmnm2&NEWS=N&AN=22162721			RAYYAN-INCLUSION: {"kibirigedavis"=>"Excluded", "Esther"=>"Excluded", "nanyeenya"=>"Excluded"} | RAYYAN-EXCLUSION-REASONS: background article,wrong publication type
rayyan-844943234	Adverse drug reactions associated with antiretroviral therapy in South Africa	2016	African journal of AIDS research : AJAR	1727-9445 1608-5906	15	3	243-8	Birbal, Sumeshni and Dheda, Mukesh and Ojewole, Elizabeth and Oosthuizen, Frasia	http://ovidsp.ovid.com/ovidweb.cgi?T=JS&PAGE=reference&D=med13&NEWS=N&AN=27681148			RAYYAN-INCLUSION: {"kibirigedavis"=>"Excluded", "Esther"=>"Excluded", "nanyeenya"=>"Excluded"} | RAYYAN-LABELS: Out of scope | RAYYAN-EXCLUSION-REASONS: Out of scope,wrong outcome,Out of Inclusion Criteria
rayyan-844943235	Adverse effects associated with the use of South African traditional folk remedies	2004	The Central African journal of medicine	0008-9176	50	5	46-51	Luyckx, V. A. and Steenkamp, V. and Rubel, J. R. and Stewart, M. J.	http://ovidsp.ovid.com/ovidweb.cgi?T=JS&PAGE=reference&D=med5&NEWS=N&AN=15881310			RAYYAN-INCLUSION: {"kibirigedavis"=>"Excluded", "Esther"=>"Excluded", "nanyeenya"=>"Excluded"} | RAYYAN-LABELS: Out of scope | RAYYAN-EXCLUSION-REASONS: Irrelevant,wrong outcome,Out of Inclusion Criteria
rayyan-844943236	Age-related comorbidities and mortality in people living with HIV in rural Tanzania	2019	AIDS	0269-9370 1473-5571	33	6	1031-1041	Albrecht, S. and Franzeck, F. C. and Mapesi, H. and Hatz, C. and Kalinjuma, A. V. and Glass, T. R. and Mnzava, D. and Letang, E. and Paris, D. H. and Battegay, M. and Weisser, M.	http://www.AIDSonline.com http://ovidsp.ovid.com/ovidweb.cgi?T=JS&PAGE=reference&D=emed20&NEWS=N&AN=629141001	English		RAYYAN-INCLUSION: {"kibirigedavis"=>"Excluded", "Esther"=>"Excluded", "nanyeenya"=>"Excluded"} | RAYYAN-LABELS: Out of scope | RAYYAN-EXCLUSION-REASONS: wrong population,Out of Inclusion Criteria
rayyan-844943237	AIDS related giant renal abscess in a young adult Nigerian	2000	West African Journal of Radiology	11153474	7	1	35-37	Obikili, E. N. and Okoye, I. J. and Mgbor, S. O.	https://search.ebscohost.com/login.aspx?direct=true&AuthType=cookie,ip,shib&db=awn&AN=1103057&site=ehost-live			Document Delivery: AJOL Administrator, PO Box 377, Grahamstown, 6140, Tel: +27(0)46 6229698, Fax: +27(0)46 622 9550, Email: info@ajol.info Department of Radiation Medicine, University of Nigeria Teaching Hospital, Enugu, Nigeria 2; | RAYYAN-INCLUSION: {"kibirigedavis"=>"Excluded", "Esther"=>"Excluded", "nanyeenya"=>"Excluded"} | RAYYAN-EXCLUSION-REASONS: wrong outcome,wrong population
rayyan-844943238	All slums are not equal: child health conditions among the urban poor	2005	Indian Pediatrics		42			Agarwal, Siddharth and Taneja, Shivani				RAYYAN-INCLUSION: {"kibirigedavis"=>"Excluded", "Esther"=>"Excluded", "nanyeenya"=>"Excluded"} | RAYYAN-LABELS: Non HIV,Out of scope | RAYYAN-EXCLUSION-REASONS: Out of scope,wrong publication type,Out of Inclusion Criteria
rayyan-844943239	Antiretroviral therapy dose adjustments based on calculated creatinine clearance	2009	East African Medical Journal	0012-835X	86	4		Shavadia, J and Tesfaldet, G and Twahir, Majid				RAYYAN-INCLUSION: {"kibirigedavis"=>"Excluded", "Esther"=>"Excluded", "nanyeenya"=>"Excluded"} | RAYYAN-LABELS: Out of scope | RAYYAN-EXCLUSION-REASONS: Irrelevant,wrong outcome,Out of Inclusion Criteria
rayyan-844943240	APOL1 Risk Genotypes Are Associated With Early Kidney Damage in Children in Sub-Saharan Africa	2019	Kidney international reports	2468-0249	4	7	930-938	Ekulu, Pepe M. and Nkoy, Agathe B. and Betukumesu, Dieumerci K. and Aloni, Michel N. and Makulo, Jean Robert R. and Sumaili, Ernest K. and Mafuta, Eric M. and Elmonem, Mohamed A. and Arcolino, Fanny O. and Kitetele, Faustin N. and Lepira, Francois B. and van den Heuvel, Lambertus P. and Levtchenko, Elena N.	http://ovidsp.ovid.com/ovidweb.cgi?T=JS&PAGE=reference&D=pmnm&NEWS=N&AN=31317115			RAYYAN-INCLUSION: {"kibirigedavis"=>"Included", "Esther"=>"Included", "nanyeenya"=>"Included"}
rayyan-844943241	Apol1 risk variants (G1 and G2) are associated with renal disease in hiv infected children than in apparently healthy children from central Africa	2018	Nephrology Dialysis Transplantation	1460-2385	33			Ekulu, P. and Betukumesu, D. and Nkoy, A. and Aloni, M. and Lepira, F. and Van Den Heuvel, B. L. and Levtchenko, E.	http://ovidsp.ovid.com/ovidweb.cgi?T=JS&PAGE=reference&D=emed19&NEWS=N&AN=622606864	English		RAYYAN-INCLUSION: {"kibirigedavis"=>"Included", "Esther"=>"Excluded", "nanyeenya"=>"Excluded"} | RAYYAN-LABELS: duplicate
rayyan-844943242	Appropriate prescription of blood in a tertiary hospital in the city of yaounde, an update from previous studies	2013	Vox Sanguinis	0042-9007	105		121	Asanghanwa, C. M. N. and Mbanya, D. and Tayou, T. C.	http://ovidsp.ovid.com/ovidweb.cgi?T=JS&PAGE=reference&D=emed14&NEWS=N&AN=71243975	English		RAYYAN-INCLUSION: {"kibirigedavis"=>"Excluded", "Esther"=>"Excluded", "nanyeenya"=>"Excluded"} | RAYYAN-LABELS: Out of scope | RAYYAN-EXCLUSION-REASONS: Irrelevant,wrong outcome,Out of Inclusion Criteria
rayyan-844943244	ARCHITECT HIV Combo Ag/Ab and RealTime HIV-1 Assays Detect Diverse HIV Strains in Clinical Specimens	2018	AIDS research and human retroviruses	1931-8405 0889-2229	34	3	314-318	Rodgers, Mary A. and Vallari, Ana S. and Yamaguchi, Julie and Holzmayer, Vera and Harris, Barbara and Toure-Kane, Coumba and Mboup, Souleymane and Badreddine, Samar and McArthur, Carole and Ndembi, Nicaise and Mbanya, Dora and Kaptue, Lazare and Cloherty, Gavin	http://ovidsp.ovid.com/ovidweb.cgi?T=JS&PAGE=reference&D=med15&NEWS=N&AN=29232958			RAYYAN-INCLUSION: {"kibirigedavis"=>"Excluded", "Esther"=>"Excluded", "nanyeenya"=>"Excluded"} | RAYYAN-LABELS: Out of scope | RAYYAN-EXCLUSION-REASONS: Irrelevant,Out of Inclusion Criteria
rayyan-844943245	Assessment of kidney function, estimated glomerular filtration rate and body mass index in hiv seropositive subjects on antiretroviral therapy in NNEWI	2018	International Journal of Pharmacy and Pharmaceutical Sciences	0975-1491 (electronic) 0975-1491	10	8	44-49	Onwubuya, E. I. and Ukibe, N. R. and Kalu, O. A. and Ukibe, S. N. and Obasi, I. J.	https://innovareacademics.in/journals/index.php/ijpps/article/download/27291/15415 http://ovidsp.ovid.com/ovidweb.cgi?T=JS&PAGE=reference&D=emed19&NEWS=N&AN=623327196	English		RAYYAN-INCLUSION: {"kibirigedavis"=>"Included", "Esther"=>"Excluded", "nanyeenya"=>"Excluded"} | RAYYAN-LABELS: not age disaggregated | RAYYAN-EXCLUSION-REASONS: wrong population,background article
rayyan-844943246	Assessment of the effect of antiretroviral therapy on renal and liver functions among hiv-infected patients: A retrospective study	2017	HIV/AIDS - Research and Palliative Care	1179-1373 (electronic) 1179-1373	9		2024-07-01	Baynes, H. W. and Tegene, B. and Gebremichael, M. and Birhane, G. and Kedir, W. and Biadgo, B.	https://www.dovepress.com/getfile.php?fileID=34203 http://ovidsp.ovid.com/ovidweb.cgi?T=JS&PAGE=reference&D=emed18&NEWS=N&AN=613909890	English		RAYYAN-INCLUSION: {"kibirigedavis"=>"Excluded", "Esther"=>"Excluded", "nanyeenya"=>"Excluded"} | RAYYAN-EXCLUSION-REASONS: wrong outcome,background article
rayyan-844943247	Associated factors with unsuccessful tuberculosis treatment outcomes among tuberculosis/HIV coinfected patients with drug-resistant tuberculosis	2018	International Journal of Mycobacteriology	2212-5531 2212-554X	7	4	347-354	Azeez, A. and Ndege, J. and Mutambayi, R.	http://www.journals.elsevier.com/international-journal-of-mycobacteriology/ http://ovidsp.ovid.com/ovidweb.cgi?T=JS&PAGE=reference&D=emed19&NEWS=N&AN=625519282	English		RAYYAN-INCLUSION: {"kibirigedavis"=>"Excluded", "Esther"=>"Excluded", "nanyeenya"=>"Excluded"} | RAYYAN-LABELS: Out of scope | RAYYAN-EXCLUSION-REASONS: Irrelevant,Out of Inclusion Criteria
rayyan-844943248	Association of APOL1 risk variants with subclinical renal disease in HIV infected children and apparently healthy children from central Africa (Democratic republic of Congo)	2018	Journal of the American Society of Nephrology	1533-3450	29		850	Ekulu, P. M. and Aloni, M. N. and Lepira, F. and Levtchenko, E. N.	https://www.asn-online.org/api/download/file=/education/kidneyweek/archives/KW18Abstracts.pdf http://ovidsp.ovid.com/ovidweb.cgi?T=JS&PAGE=reference&D=emed19&NEWS=N&AN=633731803	English		RAYYAN-INCLUSION: {"kibirigedavis"=>"Included", "Esther"=>"Excluded", "nanyeenya"=>"Excluded"} | RAYYAN-LABELS: duplicate | RAYYAN-EXCLUSION-REASONS: background article
rayyan-844943249	Attitudes of black South Africans to living related kidney transplantation	2004	Transplantation proceedings	0041-1345	36	7	1896-7	Mokotedi, S. and Modiba, M. C. M. and Ndlovu, S. R.	http://ovidsp.ovid.com/ovidweb.cgi?T=JS&PAGE=reference&D=med5&NEWS=N&AN=15518689			RAYYAN-INCLUSION: {"kibirigedavis"=>"Excluded", "Esther"=>"Excluded", "nanyeenya"=>"Excluded"} | RAYYAN-EXCLUSION-REASONS: Irrelevant,wrong outcome,background article
rayyan-844943250	Audit of antenatal care at a community health centre in Tshwane North subdistrict, Gauteng province	2014	South African Family Practice	2078-6190 2078-6204	56	2	153-158	Horner, V. and Rautenbach, P. G. D. and Mashamba, T. J. and Mbananga, N. and Olorunju, S. and Ramahlo, T. and Kwinda, H.	http://reference.sabinet.co.za/webx/access/electronic_journals/mp_safp/mp_safp_v56_n2_a11.pdf http://ovidsp.ovid.com/ovidweb.cgi?T=JS&PAGE=reference&D=emed15&NEWS=N&AN=373146637	English		RAYYAN-INCLUSION: {"kibirigedavis"=>"Excluded", "Esther"=>"Excluded", "nanyeenya"=>"Excluded"} | RAYYAN-LABELS: Out of scope | RAYYAN-EXCLUSION-REASONS: Irrelevant,wrong population,Out of Inclusion Criteria
rayyan-844943251	AUDIT OF BLOOD TRANSFUSION PRACTICES IN THE PAEDIATRIC MEDICAL WARD OF A TERTIARY HOSPITAL IN SOUTHEAST NIGERIA	2013	East African medical journal	0012-835X	90	1	2024-11-05	Ughasoro, M. D. and Ikefuna, A. N. and Emodi, I. J. and Ibeziako, S. N. and Nwose, S. O.	http://ovidsp.ovid.com/ovidweb.cgi?T=JS&PAGE=reference&D=med10&NEWS=N&AN=26862624			RAYYAN-INCLUSION: {"kibirigedavis"=>"Excluded", "Esther"=>"Excluded", "nanyeenya"=>"Excluded"} | RAYYAN-LABELS: Out of scope | RAYYAN-EXCLUSION-REASONS: Irrelevant,wrong outcome,Out of Inclusion Criteria
rayyan-844943252	The baseline glomerular filtration rate, predictive of six-year survival in sub-Saharan African patients on antiretroviral therapy for HIV: Cohort study	2019	Nephrologie & therapeutique	1872-9177 1769-7255	15	4	220-225	Mackanga, Jean-Rodolphe and Alene, Clemence and Doumingou, Nancy and Mouloungui, Emeline-Gracia Mouendou and Nsie, Alexandrine and Edou, Priscille and Lacmou, Bellyse and Nzouto, Patrick and Bere, Greta Oliveira and Odzaga, Franck-Eric Ehoumba and Kombila, Ulrich Davy and Bignoumba, Patrice-Emery Itoudi and Missounga, Landry and Ibaba, Josaphat and Kombila, Jean-Baptiste Moussavou and Boguikouma,…	http://ovidsp.ovid.com/ovidweb.cgi?T=JS&PAGE=reference&D=med16&NEWS=N&AN=31088765			RAYYAN-INCLUSION: {"kibirigedavis"=>"Maybe", "Esther"=>"Excluded", "nanyeenya"=>"Excluded"} | RAYYAN-EXCLUSION-REASONS: wrong outcome,background article
rayyan-844943254	Baseline renal insufficiency and risk of death among HIV-infected adults on antiretroviral therapy in Lusaka, Zambia	2008	AIDS	0269-9370 1473-5571	22	14	1821-1827	Mulenga, L. B. and Kruse, G. and Lakhi, S. and Cantrell, R. A. and Reid, S. E. and Zulu, I. and Stringer, E. M. and Krishnasami, Z. and Mwinga, A. and Saag, M. S. and Stringer, J. S. and Chi, B. H.	http://ovidsp.ovid.com/ovidweb.cgi?T=JS&PAGE=reference&D=emed10&NEWS=N&AN=354668930	English		RAYYAN-INCLUSION: {"kibirigedavis"=>"Excluded", "Esther"=>"Excluded", "nanyeenya"=>"Excluded"} | RAYYAN-EXCLUSION-REASONS: wrong population,background article
rayyan-844943255	Blood glucose profile in acutely ill children, Abobo North General Hospital, Cote d'Ivoire	2018	African Journal of Diabetes Medicine	2042-8545 2053-4787	26	1	28-30	Soro-Coulibaly, T. and Oduwole, A. and Tayo, A. and De Beaufort, C. and Oyenussi, E. and Abodo, J. and Kouame, M.	http://www.africanjournalofdiabetesmedicine.com/ http://ovidsp.ovid.com/ovidweb.cgi?T=JS&PAGE=reference&D=emed19&NEWS=N&AN=629147958	English		RAYYAN-INCLUSION: {"kibirigedavis"=>"Excluded", "Esther"=>"Excluded", "nanyeenya"=>"Excluded"} | RAYYAN-LABELS: Out of scope | RAYYAN-EXCLUSION-REASONS: Irrelevant,wrong outcome,Out of Inclusion Criteria
rayyan-844943256	Blood or Urine IP-10 cannot discriminate between active tuberculosis and respiratory diseases different from tuberculosis in children	2015	BioMed Research International	2314-6133 2314-6141	2015		589471	Petrone, L. and Cannas, A. and Aloi, F. and Nsubuga, M. and Sserumkuma, J. and Nazziwa, R. A. and Jugheli, L. and Lukindo, T. and Girardi, E. and Reither, K. and Goletti, D.	http://www.hindawi.com/journals/biomed/ http://ovidsp.ovid.com/ovidweb.cgi?T=JS&PAGE=reference&D=emed16&NEWS=N&AN=605654291	English		RAYYAN-INCLUSION: {"kibirigedavis"=>"Excluded", "Esther"=>"Excluded", "nanyeenya"=>"Excluded"} | RAYYAN-LABELS: Out of scope | RAYYAN-EXCLUSION-REASONS: Irrelevant,wrong outcome,Out of Inclusion Criteria
rayyan-844943259	Brief Report: APOL1 Renal Risk Variants Are Associated With Chronic Kidney Disease in Children and Youth With Perinatal HIV Infection	2016	Journal of Acquired Immune Deficiency Syndromes	8949255	73	1	63-68	PurswaniMurli, U. and Patel, Kunjal and Winkler, Cheryl A. and Spector, Stephen A. and Hazra, Rohan and Seage, George R., 3rd and Mofenson, Lynne and Karalius, Brad and Scott, Gwendolyn B. and Van Dyke, Russell B. and Kopp, Jeffrey B.	https://search.ebscohost.com/login.aspx?direct=true&AuthType=cookie,ip,shib&db=awn&AN=27035887&site=ehost-live			Note: Contract Number: R01 NS077874/NS/NINDS NIH HHS; U01 HD052102/HD/NICHD NIH HHS; U01 HD052104/HD/NICHD NIH HHS; Address: Division of Pediatric Infectious Disease, Department of Pediatrics, Bronx-Lebanon Hospital Center, Albert Einstein College of Medicine, Bronx, NY; â€ Department of Epidemiology, Harvard T.H. Chan School of Public Health, Boston, MA; â€¡Basic Science Laboratory, Center for C…
rayyan-844943260	Brief Report: Efficacy and Safety of Bictegravir/Emtricitabine/Tenofovir Alafenamide in Females Living With HIV: An Integrated Analysis of 5 Trials	2021	J Acquir Immune Defic Syndr	1525-4135 (Print) 1525-4135	88	4	393-398	Orkin, C. and Ajana, F. and Kityo, C. and Koenig, E. and Natukunda, E. and Gandhi-Patel, B. and Wang, H. and Liu, Y. and Wei, X. and White, K. and Makadzange, T. and Pikora, C. and McNicholl, I. and Collins, S. E. and Brainard, D. and Chuck, S. K.		eng		1944-7884 Orkin, Chloe Ajana, Faiza Kityo, Cissy Koenig, Ellen Natukunda, Eva Gandhi-Patel, Bhumi Wang, Hui Liu, Yapei Wei, Xuelian White, Kirsten Makadzange, Tariro Pikora, Cheryl McNicholl, Ian Collins, Sean E Brainard, Diana Chuck, Susan K Clinical Trial Journal Article Research Support, Non-U.S. Gov't 2021/09/11 J Acquir Immune Defic Syndr. 2021 Dec 1;88(4):393-398. doi: 10.1097/QAI.000000000…
rayyan-844943262	Brief Report: Frequency of Monitoring Kidney Function in HIV-Uninfected Persons Using Daily Oral Tenofovir Disoproxil Fumarate Pre-exposure Prophylaxis	2018	Journal of acquired immune deficiency syndromes (1999)	1944-7884 1525-4135	77	2	206-211	Mugwanya, Kenneth K. and Baeten, Jared M. and Wyatt, Christina and Mugo, Nelly R. and Celum, Connie L. and Ronald, Allan and Kiarie, John and Katabira, Elly and Heffron, Renee and Partners Pr, E. P. Study and Partners Demonstration Project, Teams	http://ovidsp.ovid.com/ovidweb.cgi?T=JS&PAGE=reference&D=med15&NEWS=N&AN=29135656			RAYYAN-INCLUSION: {"kibirigedavis"=>"Excluded", "Esther"=>"Excluded", "nanyeenya"=>"Excluded"} | RAYYAN-LABELS: Out of scope | RAYYAN-EXCLUSION-REASONS: Irrelevant,wrong population,Out of Inclusion Criteria
rayyan-844943263	Burden of end-stage renal disease in sub-Saharan Africa	2010	Clinical nephrology	0301-0430	74		S13-6	Naicker, S.	http://ovidsp.ovid.com/ovidweb.cgi?T=JS&PAGE=reference&D=med8&NEWS=N&AN=20979956			RAYYAN-INCLUSION: {"kibirigedavis"=>"Excluded", "Esther"=>"Excluded", "nanyeenya"=>"Excluded"} | RAYYAN-LABELS: review article | RAYYAN-EXCLUSION-REASONS: wrong publication type
rayyan-844943265	The burden of hypertension, diabetes mellitus, and cardiovascular risk factors among adult Malawians in HIV care: consequences for integrated services	2016	BMC public health	1471-2458	16	1	1243	Divala, Oscar H. and Amberbir, Alemayehu and Ismail, Zahra and Beyene, Teferi and Garone, Daniela and Pfaff, Colin and Singano, Victor and Akello, Harriet and Joshua, Martias and Nyirenda, Moffat J. and Matengeni, Alfred and Berman, Josh and Mallewa, Jane and Chinomba, Gift S. and Kayange, Noel and Allain, Theresa J. and Chan, Adrienne K. and Sodhi, Sumeet K. and van Oosterhout, Joep J.	http://ovidsp.ovid.com/ovidweb.cgi?T=JS&PAGE=reference&D=med13&NEWS=N&AN=27955664			RAYYAN-INCLUSION: {"kibirigedavis"=>"Excluded", "Esther"=>"Excluded", "nanyeenya"=>"Excluded"} | RAYYAN-LABELS: Out of scope | RAYYAN-EXCLUSION-REASONS: Irrelevant,wrong population,Out of Inclusion Criteria
rayyan-844943266	Cancer Incidence, Mortality, Years of Life Lost, Years Lived With Disability, and Disability-Adjusted Life Years for 29 Cancer Groups From 2010 to 2019: A Systematic Analysis for the Global Burden of Disease Study 2019	2022	JAMA Oncol	2374-2437 (Print) 2374-2437	8	3	420-444	Kocarnik, J. M. and Compton, K. and Dean, F. E. and Fu, W. and Gaw, B. L. and Harvey, J. D. and Henrikson, H. J. and Lu, D. and Pennini, A. and Xu, R. and Ababneh, E. and Abbasi-Kangevari, M. and Abbastabar, H. and Abd-Elsalam, S. M. and Abdoli, A. and Abedi, A. and Abidi, H. and Abolhassani, H. and Adedeji, I. A. and Adnani, Q. E. S. and Advani, S. M. and Afzal, M. S. and Aghaali, M. and Ahinkor…		eng		RAYYAN-INCLUSION: {"kibirigedavis"=>"Excluded", "Esther"=>"Excluded", "nanyeenya"=>"Excluded"} | RAYYAN-LABELS: Out of scope | RAYYAN-EXCLUSION-REASONS: wrong publication type,Out of Inclusion Criteria
iversity	Seoul	South Korea. Institute of Health Policy and Management	South Korea. National Hepatology and Tropical Medicine Research Institute	Cairo University	Cairo	Egypt. Shahid Beheshti University of Medical Sciences	Tehran	Iran. The Iranian Academy of Medical Sciences	Tehran	Iran. Department of Preventive Medicine	Yonsei University	RAYYAN-INCLUSION: {"kibirigedavis"=>"Excluded", "Esther"=>"Excluded", "nanyeenya"=>"Excluded"} | RAYYAN-LABELS: Out of scope | RAYYAN-EXCLUSION-REASONS: Irrelevant,wrong publication type,Out of Inclusion Criteria	Sepang	Kristiania University College	Oslo	Norway. Department of Global Community Health and Behavioral Sciences	Tulane University	New Orleans	Louisiana. Department of Nursing and Health Promotion	Oslo Metropolitan University	Oslo	Norway. Department of Health Economics and Social Security	Jagiellonian University Medical College	Krakow	Poland. School of Population and Public Health	University of British Columbia	Vancouver	Taipei	Taiwan. Lerner Research Institute	Cleveland Clinic	Cleveland	Ohio. Department of Quantitative Health Science	Case Western Reserve University	Cleveland	Ohio. Laboratory for Process Engineering	Environment	Biotechnology and Energy	University of Porto	Porto	Portugal. School of Health	Polytechnic Institute of Porto	Portugal. Department of General Surgery	Liverpool University Hospitals NHS Foundation Trust	Liverpool	England. Department of Surgery	University of Liverpool	Liverpool	England. Ophthalmology Department	Ministry of Health and Population
rayyan-844943267	Case mix of patients managed in the resuscitation area of a district-level public hospital in Cape Town	2017	African Journal of Emergency Medicine	2211-419X	7	1	19-23	Hunter, L. D. and Lahri, S. and van Hoving, D. J.	http://www.elsevier.com/wps/find/journaldescription.cws_home/725742/description#description http://ovidsp.ovid.com/ovidweb.cgi?T=JS&PAGE=reference&D=emed18&NEWS=N&AN=614255704	English, French		RAYYAN-INCLUSION: {"kibirigedavis"=>"Excluded", "Esther"=>"Excluded", "nanyeenya"=>"Excluded"} | RAYYAN-LABELS: Out of scope | RAYYAN-EXCLUSION-REASONS: Irrelevant,Out of scope,wrong population,Out of Inclusion Criteria
rayyan-844943268	Case report: Highlighting Male Genital Schistosomiasis (MGS) in fishermen from the Southwestern Shoreline of Lake Malawi, Mangochi District	2019	American Journal of Tropical Medicine and Hygiene	0002-9637	101	6	1331-1335	Kayuni, S. A. and LaCourse, E. J. and Makaula, P. and Lampiao, F. and Juziwelo, L. and Fawcett, J. and Shaw, A. and Alharbi, M. H. and Verweij, J. J. and Stothard, J. R.	http://www.ajtmh.org/content/journals/10.4269/ajtmh.19-0562 http://ovidsp.ovid.com/ovidweb.cgi?T=JS&PAGE=reference&D=emed20&NEWS=N&AN=2004425434	English		RAYYAN-INCLUSION: {"kibirigedavis"=>"Excluded", "Esther"=>"Excluded", "nanyeenya"=>"Excluded"} | RAYYAN-LABELS: Out of scope | RAYYAN-EXCLUSION-REASONS: Irrelevant,wrong outcome,Out of Inclusion Criteria
rayyan-844943269	Causes and Clinical Profiles of Ascites at University of Gondar Hospital, Northwest Ethiopia: Institution-Based Cross-Sectional Study	2019	Canadian Journal of Gastroenterology and Hepatology	2291-2789 2291-2797	2019		5958032	Muhie, O. A.	http://www.hindawi.com/journals/cjgh/ http://ovidsp.ovid.com/ovidweb.cgi?T=JS&PAGE=reference&D=emed20&NEWS=N&AN=628647750	English		RAYYAN-INCLUSION: {"kibirigedavis"=>"Excluded", "Esther"=>"Excluded", "nanyeenya"=>"Excluded"} | RAYYAN-LABELS: AKI,Out of scope | RAYYAN-EXCLUSION-REASONS: Out of scope,wrong outcome,Out of Inclusion Criteria
rayyan-844943270	Causes of hyperferritinaemia classified by HIV status in a tertiary-care setting in South Africa	2013	Epidemiology and infection	1469-4409 0950-2688	141	1	207-11	Visser, A. and Mostert, C.	http://ovidsp.ovid.com/ovidweb.cgi?T=JS&PAGE=reference&D=med10&NEWS=N&AN=22417736			RAYYAN-INCLUSION: {"kibirigedavis"=>"Excluded", "Esther"=>"Excluded", "nanyeenya"=>"Excluded"} | RAYYAN-LABELS: AKI,Out of scope | RAYYAN-EXCLUSION-REASONS: Out of scope,wrong population,Out of Inclusion Criteria
rayyan-844943271	Challenge of pediatric oncology in Africa	2012	Seminars in pediatric surgery	1532-9453 1055-8586	21	2	136-41	Hadley, Larry G. P. and Rouma, Bankole S. and Saad-Eldin, Yasser	http://ovidsp.ovid.com/ovidweb.cgi?T=JS&PAGE=reference&D=med9&NEWS=N&AN=22475119			RAYYAN-INCLUSION: {"kibirigedavis"=>"Excluded", "Esther"=>"Excluded", "nanyeenya"=>"Excluded"} | RAYYAN-LABELS: AKI,Out of scope | RAYYAN-EXCLUSION-REASONS: Out of scope,wrong outcome,Out of Inclusion Criteria
rayyan-844943273	Changes in glomerular kidney function among HIV-1-uninfected men and women receiving emtricitabine-tenofovir disoproxil fumarate preexposure prophylaxis: a randomized clinical trial	2015	JAMA Intern Med	2168-6106 (Print) 2168-6106	175	2	246-54	Mugwanya, K. K. and Wyatt, C. and Celum, C. and Donnell, D. and Mugo, N. R. and Tappero, J. and Kiarie, J. and Ronald, A. and Baeten, J. M.		eng		RAYYAN-INCLUSION: {"kibirigedavis"=>"Excluded", "Esther"=>"Excluded", "nanyeenya"=>"Excluded"} | RAYYAN-LABELS: Out of scope | RAYYAN-EXCLUSION-REASONS: wrong outcome,Out of Inclusion Criteria
rayyan-844943275	The characteristics and causes of pleural effusions in Kumasi Ghana - A prospective study	2008	Tropical Doctor	0049-4755 1758-1133	38	4	219-220	Afful, B. and Murphy, S. and Antunes, G. and Dudzevicius, V.	http://td.rsmjournals.com/cgi/reprint/38/4/219 http://ovidsp.ovid.com/ovidweb.cgi?T=JS&PAGE=reference&D=emed10&NEWS=N&AN=354730083	English		RAYYAN-INCLUSION: {"kibirigedavis"=>"Excluded", "Esther"=>"Excluded", "nanyeenya"=>"Excluded"} | RAYYAN-EXCLUSION-REASONS: background article,wrong publication type
rayyan-844943276	[Characteristics of chronic renal failure in black adult patients hospitalized in the Internal Medicine department of Treichville University Hospital]	2011	Particularites de l'insuffisance renale chronique chez des patients adultes noirs hospitalises dans le service de medecine interne du CHU de Treichville.	1872-9177 1769-7255	7	7	531-4	Ouattara, Bourhaima and Kra, Ouffoue and Yao, Hubert and Kadjo, Kouame and Niamkey, Ezani Kodjo	http://ovidsp.ovid.com/ovidweb.cgi?T=JS&PAGE=reference&D=med8&NEWS=N&AN=21543274			RAYYAN-INCLUSION: {"kibirigedavis"=>"Excluded", "Esther"=>"Excluded", "nanyeenya"=>"Excluded"} | RAYYAN-EXCLUSION-REASONS: Irrelevant,wrong population,Out of Inclusion Criteria
rayyan-844943277	Childhood acute glomerulonephritis in Ibadan Nigeria	2020	Nigerian Journal of Paediatrics	0302-4660	47	4	345-352	Asinobi, AO and Ademola, AD and Nwankwo, AF				RAYYAN-INCLUSION: {"kibirigedavis"=>"Excluded", "Esther"=>"Excluded", "nanyeenya"=>"Excluded"} | RAYYAN-EXCLUSION-REASONS: background article,wrong publication type
rayyan-844943278	Childhood cancers in a referral hospital in Kenya: a review	1996	East African medical journal	0012-835X	73	10	647-50	Macharia, W. M.	http://ovidsp.ovid.com/ovidweb.cgi?T=JS&PAGE=reference&D=med4&NEWS=N&AN=8997844			RAYYAN-INCLUSION: {"kibirigedavis"=>"Excluded", "Esther"=>"Excluded", "nanyeenya"=>"Excluded"} | RAYYAN-LABELS: Out of scope | RAYYAN-EXCLUSION-REASONS: Out of scope,wrong outcome,Out of Inclusion Criteria
rayyan-844943279	Childhood Cancers in Zimbabwe: A 10 year review of the Zimbabwe National Cancer Registry data	2014	The Central African journal of medicine	0008-9176	60	1	2024-08-01	Chitsike, I. and Ndlovu, N. and Kuona, P. and Nyakabau, A. M. and Kadzatsa, W. and Ticklay, I. and Chimhini, G. and Chokonunga, E.	http://ovidsp.ovid.com/ovidweb.cgi?T=JS&PAGE=reference&D=med11&NEWS=N&AN=26867248			RAYYAN-INCLUSION: {"kibirigedavis"=>"Excluded", "Esther"=>"Excluded", "nanyeenya"=>"Excluded"} | RAYYAN-LABELS: Out of scope | RAYYAN-EXCLUSION-REASONS: Irrelevant,wrong outcome,Out of Inclusion Criteria
rayyan-844943280	Childhood nephrotic syndrome: change in pattern and response to steroids	2006	Journal of the National Medical Association	0027-9684	98	12	1977-81	Anochie, Ifeoma and Eke, Felicia and Okpere, Augustina	http://ovidsp.ovid.com/ovidweb.cgi?T=JS&PAGE=reference&D=med6&NEWS=N&AN=17225845			RAYYAN-INCLUSION: {"kibirigedavis"=>"Included", "Esther"=>"Excluded", "nanyeenya"=>"Excluded"} | RAYYAN-EXCLUSION-REASONS: Irrelevant,Out of Inclusion Criteria
rayyan-844943281	Chronic comorbidities in children and adolescents with perinatally acquired HIV infection in sub-Saharan Africa in the era of antiretroviral therapy	2020	The Lancet Child and Adolescent Health	2352-4642 (electronic) 2352-4642	4	9	688-698	Frigati, L. J. and Ameyan, W. and Cotton, M. F. and Gregson, C. L. and Hoare, J. and Jao, J. and Majonga, E. D. and Myer, L. and Penazzato, M. and Rukuni, R. and Rowland-Jones, S. and Zar, H. J. and Ferrand, R. A.	https://www.journals.elsevier.com/the-lancet-child-and-adolescent-health http://ovidsp.ovid.com/ovidweb.cgi?T=JS&PAGE=reference&D=emed21&NEWS=N&AN=2005882600	English		RAYYAN-INCLUSION: {"kibirigedavis"=>"Included", "Esther"=>"Excluded", "nanyeenya"=>"Excluded"} | RAYYAN-EXCLUSION-REASONS: Review Article,background article
rayyan-844943282	Chronic kidney disease (CKD): knowledge of risk factors and preventive practices of CKD among students at a University in Rwanda	2019	Rwanda Journal of Medicine and Health Sciences	2616-9827	2	2	185-193	Ngendahayo, Flavien and Mukamana, Donatilla and Ndateba, Innocent and Nkurunziza, Aimable and Adejumo, Oluyinka and Chironda, Geldine				RAYYAN-INCLUSION: {"kibirigedavis"=>"Excluded", "Esther"=>"Excluded", "nanyeenya"=>"Excluded"} | RAYYAN-EXCLUSION-REASONS: wrong outcome,wrong population,Out of Inclusion Criteria
rayyan-844943283	Chronic kidney disease and associated risk factors assessment among diabetes mellitus patients at a tertiary hospital, Northwest Ethiopia	2018	Ethiopian journal of health sciences	1029-1857	28	6		Damtie, Shewaneh and Biadgo, Belete and Baynes, Habtamu Wondifraw and Ambachew, Sintayehu and Melak, Tadele and Asmelash, Daniel and Abebe, Molla				RAYYAN-INCLUSION: {"kibirigedavis"=>"Excluded", "Esther"=>"Excluded", "nanyeenya"=>"Excluded"} | RAYYAN-EXCLUSION-REASONS: Irrelevant,Out of Inclusion Criteria
rayyan-844943284	Chronic kidney disease in children as seen in a tertiary hospital in Enugu, South-East, Nigeria	2014	Nigerian journal of clinical practice	1119-3077	17	2	196-200	Odetunde, OI and Okafor, HU and Uwaezuoke, SN and Ezeonwu, BU and Adiele, KD and Ukoha, OM				RAYYAN-INCLUSION: {"kibirigedavis"=>"Included", "Esther"=>"Excluded", "nanyeenya"=>"Excluded"} | RAYYAN-LABELS: Non HIV | RAYYAN-EXCLUSION-REASONS: wrong population,background article
rayyan-844943285	Chronic kidney disease in HIV infec tion: early detec tion and preventive strategies	2007	Continuing Medical Education	2078-5143	25	8		Fabian, June				RAYYAN-INCLUSION: {"kibirigedavis"=>"Included", "Esther"=>"Excluded", "nanyeenya"=>"Excluded"} | RAYYAN-EXCLUSION-REASONS: background article,wrong study design
rayyan-844943286	Chronic kidney disease in patients admitted to the medical ward of Mbarara Regional Referral Hospital in southwestern Uganda: prevalence and associated factors	2015	International Journal of Medicine and Biomedical Research	2315-5019	4	2	107-116	Kalima, NA and Gabriel, BK and Muhindo, R and Muyingo, A				RAYYAN-INCLUSION: {"kibirigedavis"=>"Excluded", "Esther"=>"Excluded", "nanyeenya"=>"Excluded"} | RAYYAN-LABELS: Non HIV | RAYYAN-EXCLUSION-REASONS: wrong population,background article
rayyan-844943287	Chronic kidney disease in police forces households in Khartoum, Sudan: pilot report	2009	Arab Journal of Nephrology and Transplantation	1858-554X	2	2	21-26	Abu-Aisha, Hasan and Elhassan, A and Khamis, A and Abu-Elmaali, Adil				RAYYAN-INCLUSION: {"kibirigedavis"=>"Excluded", "Esther"=>"Excluded", "nanyeenya"=>"Excluded"} | RAYYAN-EXCLUSION-REASONS: Irrelevant,wrong population,Out of Inclusion Criteria
rayyan-844943288	Chronic kidney disease in type 2 diabetes mellitus patients: Comparison of KDIGO and KDOQI guidelines	2018	Alexandria journal of medicine	2090-2948	54	4	445-449	Ephraim, Richard KD and Mantey, Richard and Atombo, Stephen and Sakyi, Samuel A and Fondjo, Linda A and Tashie, Worlanyo and Agbodzakey, Hope and Botchway, Felix A and Amankwaa, Bright				RAYYAN-INCLUSION: {"kibirigedavis"=>"Excluded", "Esther"=>"Excluded", "nanyeenya"=>"Excluded"} | RAYYAN-EXCLUSION-REASONS: wrong population,Out of Inclusion Criteria
rayyan-844943289	Chronic kidney diseaseâ€“the silent epidemic	2007	Continuing Medical Education	2078-5143	25	8		Davids, MR				RAYYAN-INCLUSION: {"kibirigedavis"=>"Excluded", "Esther"=>"Excluded", "nanyeenya"=>"Excluded"} | RAYYAN-EXCLUSION-REASONS: background article,wrong publication type
rayyan-844943290	Chronic kidney diseases among homeless and slum dwellers in Accra, Ghana	2021	The Pan African medical journal	1937-8688	38		340	Bawah, Ahmed Tijani and Edufia, Foster and Yussif, Fatima Nasara and Adu, Anastasia and Yakubu, Yakubu Ayalsuma	http://ovidsp.ovid.com/ovidweb.cgi?T=JS&PAGE=reference&D=med19&NEWS=N&AN=34285762			RAYYAN-INCLUSION: {"kibirigedavis"=>"Excluded", "Esther"=>"Excluded", "nanyeenya"=>"Excluded"} | RAYYAN-EXCLUSION-REASONS: wrong population,Out of Inclusion Criteria
rayyan-844943291	Circulating dendritic cells in pediatric patients with nephrotic syndrome	2011	Egyptian Journal of Pediatric Allergy and Immunology (The)		9	1		El-Hakim, Ihab Z and Mohammed, Ahmed A and Afifi, Hanaa M and El-Sayed, Sawsan A				RAYYAN-INCLUSION: {"kibirigedavis"=>"Excluded", "Esther"=>"Excluded", "nanyeenya"=>"Excluded"} | RAYYAN-LABELS: Non HIV | RAYYAN-EXCLUSION-REASONS: wrong outcome,wrong population,wrong study design,Out of Inclusion Criteria
rayyan-844943292	A citywide, clonal outbreak of Pseudomonas aeruginosa	2022	International Journal of Infectious Diseases	1201-9712 1878-3511	117		74-86	Opperman, C. J. and Moodley, C. and Lennard, K. and Smith, M. and Ncayiyana, J. and Vulindlu, M. and Gafoor, M. and Govender, N. and Ismail, H. and Bamford, C. and McCarthy, K. M. and Nicol, M. P. and Centner, C. M.	https://www.journals.elsevier.com/international-journal-of-infectious-diseases http://ovidsp.ovid.com/ovidweb.cgi?T=JS&PAGE=reference&D=emexb&NEWS=N&AN=2016924602	English		RAYYAN-INCLUSION: {"kibirigedavis"=>"Excluded", "Esther"=>"Excluded", "nanyeenya"=>"Excluded"} | RAYYAN-EXCLUSION-REASONS: Irrelevant,Out of Inclusion Criteria
rayyan-844943293	The clinical and histological response of HIV-associated kidney disease to antiretroviral therapy in South Africans	2013	Nephrology, dialysis, transplantation : official publication of the European Dialysis and Transplant Association - European Renal Association	1460-2385 0931-0509	28	6	1543-54	Fabian, June and Naicker, Saraladevi and Goetsch, Stewart and Venter, Willem Daniel Francois	http://ovidsp.ovid.com/ovidweb.cgi?T=JS&PAGE=reference&D=med10&NEWS=N&AN=23444185			RAYYAN-INCLUSION: {"kibirigedavis"=>"Maybe", "Esther"=>"Excluded", "nanyeenya"=>"Excluded"} | RAYYAN-EXCLUSION-REASONS: Irrelevant,Out of Inclusion Criteria
rayyan-844943294	Clinical characteristics and outcome of the first 200 patients hospitalized with Coronavirus disease-2019 at a treatment center in Abuja, Nigeria: a retrospective study	2022	Pan African Medical Journal	1937-8688 (electronic) 1937-8688	41		118	Kwaghe, V. G. and Habib, Z. G. and Akor, A. A. and Thairu, Y. and Bawa, A. and Adebayo, F. O. and Kwaghe, A. V. and Usman, G. and Idoko, G. and Oluseugun, A. and Ekele, B. A.	https://www.panafrican-med-journal.com/content/article/41/118/full/ http://ovidsp.ovid.com/ovidweb.cgi?T=JS&PAGE=reference&D=emexb&NEWS=N&AN=2016150590	English		RAYYAN-INCLUSION: {"kibirigedavis"=>"Excluded", "Esther"=>"Excluded", "nanyeenya"=>"Excluded"} | RAYYAN-LABELS: Out of scope | RAYYAN-EXCLUSION-REASONS: Irrelevant,wrong outcome,Out of Inclusion Criteria
rayyan-844943295	Clinical characteristics and outcomes after new-onset seizure among Zambian children with HIV during the antiretroviral therapy era	2022	Epilepsia Open	2470-9239 (electronic) 2470-9239	7	2	315-324	Ravishankar, M. and Dallah, I. and Mathews, M. and Bositis, C. M. and Mwenechanya, M. and Kalungwana-Mambwe, L. and Bearden, D. and Navis, A. and Elafros, M. A. and Gelbard, H. and Theodore, W. H. and Koralnik, I. J. and Okulicz, J. F. and Johnson, B. A. and Belessiotis, C. and Ciccone, O. and Thornton, N. and Tsuboyama, M. and Siddiqi, O. K. and Potchen, M. J. and Sikazwe, I. and Birbeck, G. L.	http://onlinelibrary.wiley.com/journal/10.1002/(ISSN)2470-9239 http://ovidsp.ovid.com/ovidweb.cgi?T=JS&PAGE=reference&D=emexb&NEWS=N&AN=2015478631	English		RAYYAN-INCLUSION: {"kibirigedavis"=>"Excluded", "Esther"=>"Excluded", "nanyeenya"=>"Excluded"} | RAYYAN-LABELS: Out of scope | RAYYAN-EXCLUSION-REASONS: Irrelevant,wrong outcome,Out of Inclusion Criteria
rayyan-844943296	The clinical pattern of renal diseases in the nephrology in-patient unit of the Yaounde General Hospital in Cameroon: a five-year audit	2015	Pan African Medical Journal	1937-8688	21	1		Kaze, Francois Folefack and Ekokobe, Forbin Elias and Halle, Marie Patrice and Fouda, Hermine and Menanga, Alain Patrick and Ashuntantang, Gloria				RAYYAN-INCLUSION: {"kibirigedavis"=>"Maybe", "Esther"=>"Excluded", "nanyeenya"=>"Excluded"} | RAYYAN-EXCLUSION-REASONS: wrong population
rayyan-844943297	Clinical, morphologic and histological features of chronic pyelonephritis: An 8-year review	2020	The Nigerian postgraduate medical journal	1117-1936	27	1	37-41	Ademola, Babatunde Lawrence and Atanda, Akinfenwa T. and Aji, Sani A. and Abdu, Aliyu	http://ovidsp.ovid.com/ovidweb.cgi?T=JS&PAGE=reference&D=med17&NEWS=N&AN=32003360			RAYYAN-INCLUSION: {"kibirigedavis"=>"Excluded", "Esther"=>"Excluded", "nanyeenya"=>"Excluded"} | RAYYAN-LABELS: Non HIV | RAYYAN-EXCLUSION-REASONS: Out of scope,Out of Inclusion Criteria
rayyan-844943298	Cluster-randomised controlled trials of individual and combined water, sanitation, hygiene and nutritional interventions in rural Bangladesh and Kenya: the WASH Benefits study design and rationale	2013	BMJ open	2044-6055	3	8	e003476	Arnold, Benjamin F and Null, Clair and Luby, Stephen P and Unicomb, Leanne and Stewart, Christine P and Dewey, Kathryn G and Ahmed, Tahmeed and Ashraf, Sania and Christensen, Garret and Clasen, Thomas				RAYYAN-INCLUSION: {"kibirigedavis"=>"Excluded", "Esther"=>"Excluded", "nanyeenya"=>"Excluded"} | RAYYAN-LABELS: Out of scope | RAYYAN-EXCLUSION-REASONS: Irrelevant,Out of Inclusion Criteria
rayyan-844943299	Cognitive function among cART-treated children and adolescents with HIV in Zambia: Results from the HIV-associated neurocognitive disorders in Zambia (HANDZ) study	2019	Journal of the International AIDS Society	1758-2652	22			Mwanza-Kabaghe, S. and Adams, H. and Grecian Mbewe, E. and Kabundula, P. and Mwiya, M. and Kankasa, C. and Birbeck, G. L. and Bearden, D. R.	http://ovidsp.ovid.com/ovidweb.cgi?T=JS&PAGE=reference&D=emed20&NEWS=N&AN=629011713	English		RAYYAN-INCLUSION: {"kibirigedavis"=>"Excluded", "Esther"=>"Excluded", "nanyeenya"=>"Excluded"} | RAYYAN-LABELS: Out of scope | RAYYAN-EXCLUSION-REASONS: wrong outcome,Out of Inclusion Criteria
rayyan-844943300	COHORT PROFILE: The Complications of Long-Term Antiretroviral Therapy study in Uganda (CoLTART), a prospective clinical cohort	2017	AIDS Res Ther	1742-6405	14		26	Mayanja, B. N. and Kasamba, I. and Levin, J. and Namakoola, I. and Kazooba, P. and Were, J. and Kaleebu, P. and Munderi, P.		eng		1742-6405 Mayanja, Billy Nsubuga Kasamba, Ivan Levin, Jonathan Namakoola, Ivan Kazooba, Patrick Were, Jackson Kaleebu, Pontiano Munderi, Paula CoLTART study team MC_U950080928/MRC_/Medical Research Council/United Kingdom Journal Article 2017/05/10 AIDS Res Ther. 2017 May 4;14:26. doi: 10.1186/s12981-017-0154-y. eCollection 2017. | RAYYAN-INCLUSION: {"kibirigedavis"=>"Excluded", "Esther"=>"Exclude…
rayyan-844943302	Common childhood kidney diseases in Uganda and their prevention	2017	African health sciences	1680-6905	17	4	1126-1129	Odiit, Amos				RAYYAN-INCLUSION: {"kibirigedavis"=>"Excluded", "Esther"=>"Excluded", "nanyeenya"=>"Excluded"} | RAYYAN-LABELS: Non HIV | RAYYAN-EXCLUSION-REASONS: wrong population,wrong publication type
rayyan-844943303	Common paediatric renal conditions: few children in South Africa have access to dialysis or renal transplantation, so it is important to recognise kidney disease early enough to prevent progression to end-stage disease	2013	Continuing Medical Education	2078-5143	31	5	172-175	Van Biljon, Gertruida				RAYYAN-INCLUSION: {"kibirigedavis"=>"Maybe", "Esther"=>"Excluded", "nanyeenya"=>"Excluded"} | RAYYAN-EXCLUSION-REASONS: background article
rayyan-844943304	A comparative study of Mycobacterium Tuberculosis in hospitalised adult HIV infected patients with normal and abnormal renal function at the University Teaching Hospital, Lusaka, Zambia	2016	Medical Journal of Zambia	0047-651X	43	4	207-215	Liusha, N and Mulenga, L and Chirwa, L and Chanda, D and Mweemba, A				RAYYAN-INCLUSION: {"kibirigedavis"=>"Excluded", "Esther"=>"Excluded", "nanyeenya"=>"Excluded"} | RAYYAN-LABELS: Out of scope | RAYYAN-EXCLUSION-REASONS: Irrelevant,Out of Inclusion Criteria
rayyan-844943305	Comparative study of risk factors in young adults and elderly stroke patients in Sudan	2021	Interdisciplinary Neurosurgery: Advanced Techniques and Case Management	2214-7519 (electronic) 2214-7519	23		100955	Sayedahmed, A. M. S. and Alkhair, M. S. A.	http://www.elsevier.com/journals/interdisciplinary-neurosurgery/2214-7519 http://ovidsp.ovid.com/ovidweb.cgi?T=JS&PAGE=reference&D=emed22&NEWS=N&AN=2008357271	English		RAYYAN-INCLUSION: {"kibirigedavis"=>"Excluded", "Esther"=>"Excluded", "nanyeenya"=>"Excluded"} | RAYYAN-LABELS: Out of scope | RAYYAN-EXCLUSION-REASONS: Irrelevant,Out of Inclusion Criteria
rayyan-844943306	A Comparison of Adverse Drug Reaction Profiles in Patients on Antiretroviral and Antitubercular Treatment in Zimbabwe	2018	Clinical Drug Investigation	1173-2563 1179-1918	38	1	2017-09-01	Masuka, J. T. and Chipangura, P. and Nyambayo, P. P. and Stergachis, A. and Khoza, S.	http://rd.springer.com/journal/40261 http://ovidsp.ovid.com/ovidweb.cgi?T=JS&PAGE=reference&D=emed19&NEWS=N&AN=618516671	English		RAYYAN-INCLUSION: {"kibirigedavis"=>"Excluded", "Esther"=>"Excluded", "nanyeenya"=>"Excluded"} | RAYYAN-LABELS: Out of scope | RAYYAN-EXCLUSION-REASONS: Irrelevant,Out of Inclusion Criteria
rayyan-844943307	Comparison of predictors for early and late mortality in adults commencing HIV antiretroviral therapy in Zimbabwe: a retrospective cohort study	2022	AIDS Research and Therapy	1742-6405 (electronic) 1742-6405	19	1	23	Byers, B. W. and Drak, D. and Shamu, T. and Chimbetete, C. and Dahwa, R. and Gracey, D. M.	http://www.aidsrestherapy.com/home/ http://ovidsp.ovid.com/ovidweb.cgi?T=JS&PAGE=reference&D=emexb&NEWS=N&AN=2017427267	English		RAYYAN-INCLUSION: {"kibirigedavis"=>"Excluded", "Esther"=>"Excluded", "nanyeenya"=>"Excluded"} | RAYYAN-LABELS: Out of scope | RAYYAN-EXCLUSION-REASONS: Irrelevant,Out of Inclusion Criteria
rayyan-844943308	Comparison of the Generic HIV Viral Load assay with the Amplicor HIV-1 monitor v1.5 and Nuclisens HIV-1 EasyQ v1.2 techniques for plasma HIV-1 RNA quantitation of non-B subtypes: the Kesho Bora preparatory study	2010	Journal of virological methods	1879-0984 0166-0934	163	2	253-7	Rouet, Francois and Foulongne, Vincent and Viljoen, Johannes and Steegen, Kim and Becquart, Pierre and Valea, Diane and Danaviah, Sivapragashini and Segondy, Michel and Verhofstede, Chris and Van de Perre, Philippe and Group, Who Anrs Kesho Bora Study	http://ovidsp.ovid.com/ovidweb.cgi?T=JS&PAGE=reference&D=med8&NEWS=N&AN=19837114			RAYYAN-INCLUSION: {"kibirigedavis"=>"Excluded", "Esther"=>"Excluded", "nanyeenya"=>"Excluded"} | RAYYAN-LABELS: Out of scope | RAYYAN-EXCLUSION-REASONS: Irrelevant,Out of Inclusion Criteria
rayyan-844943309	Concomitant systemic lupus erythematosus and HIV: Case series and literature review	2015	Seminars in Arthritis and Rheumatism	0049-0172 1532-866X	44	2	186-194	Mody, G. M. and Patel, N. and Budhoo, A. and Dubula, T.	http://www.elsevier.com/inca/publications/store/6/2/3/3/3/2/index.htt http://ovidsp.ovid.com/ovidweb.cgi?T=JS&PAGE=reference&D=emed16&NEWS=N&AN=53179235	English		RAYYAN-INCLUSION: {"kibirigedavis"=>"Excluded", "Esther"=>"Excluded", "nanyeenya"=>"Excluded"} | RAYYAN-LABELS: Out of scope | RAYYAN-EXCLUSION-REASONS: Irrelevant,Out of Inclusion Criteria
rayyan-844943310	Constraints in the diagnosis and treatment of Lassa Fever and the effect on mortality in hospitalized children and women with obstetric conditions in a rural district hospital in Sierra Leone	2014	Transactions of the Royal Society of Tropical Medicine and Hygiene	0035-9203 1878-3503	108	3	126-132	Dahmane, A. and van Griensven, J. and Van Herp, M. and Van den Bergh, R. and Nzomukunda, Y. and Prior, J. and Alders, P. and Jambai, A. and Zachariah, R.	http://ovidsp.ovid.com/ovidweb.cgi?T=JS&PAGE=reference&D=emed15&NEWS=N&AN=372446182	English		RAYYAN-INCLUSION: {"kibirigedavis"=>"Excluded", "Esther"=>"Excluded", "nanyeenya"=>"Excluded"} | RAYYAN-LABELS: Out of scope | RAYYAN-EXCLUSION-REASONS: Irrelevant,Out of Inclusion Criteria
rayyan-844943311	Continuous Ambulatory Peritoneal Dialysis in Patients with HIV and End-Stage Renal Failure	2017	Peritoneal dialysis international : journal of the International Society for Peritoneal Dialysis	1718-4304 0896-8608	37	3	321-330	Ndlovu, Kwazi C. Z. and Assounga, Alain	http://ovidsp.ovid.com/ovidweb.cgi?T=JS&PAGE=reference&D=med14&NEWS=N&AN=27935535			RAYYAN-INCLUSION: {"kibirigedavis"=>"Excluded", "Esther"=>"Excluded", "nanyeenya"=>"Excluded"} | RAYYAN-EXCLUSION-REASONS: wrong population,background article
rayyan-844943312	A cross-sectional study of HIV-seropositive patients with varying degrees of proteinuria in South Africa	2006	Kidney international	0085-2538	69	12	2243-50	Han, T. M. and Naicker, S. and Ramdial, P. K. and Assounga, A. G.	http://ovidsp.ovid.com/ovidweb.cgi?T=JS&PAGE=reference&D=med6&NEWS=N&AN=16672914			RAYYAN-INCLUSION: {"kibirigedavis"=>"Maybe", "Esther"=>"Excluded", "nanyeenya"=>"Excluded"} | RAYYAN-LABELS: Out of scope,not age disaggregated | RAYYAN-EXCLUSION-REASONS: Out of Inclusion Criteria
rayyan-844943313	Current and historic HIV-1 molecular epidemiology in paediatric and adult population from Kinshasa in the Democratic Republic of Congo	2020	Scientific reports	2045-2322	10	1	18461	Rubio-Garrido, Marina and Gonzalez-Alba, Jose Maria and Reina, Gabriel and Ndarabu, Adolphe and Barquin, David and Carlos, Silvia and Galan, Juan Carlos and Holguin, Africa	http://ovidsp.ovid.com/ovidweb.cgi?T=JS&PAGE=reference&D=med18&NEWS=N&AN=33116151			RAYYAN-INCLUSION: {"kibirigedavis"=>"Excluded", "Esther"=>"Excluded", "nanyeenya"=>"Excluded"} | RAYYAN-LABELS: Out of scope | RAYYAN-EXCLUSION-REASONS: Irrelevant,Out of Inclusion Criteria
rayyan-844943314	Current trends in the prevalence and aetiology of childhood congestive cardiac failure in Sagamu	2007	Journal of tropical pediatrics	0142-6338	53	2	103-6	Adekanmbi, A. F. and Ogunlesi, T. A. and Olowu, A. O. and Fetuga, M. B.	http://ovidsp.ovid.com/ovidweb.cgi?T=JS&PAGE=reference&D=med6&NEWS=N&AN=17166931			RAYYAN-INCLUSION: {"kibirigedavis"=>"Excluded", "Esther"=>"Excluded", "nanyeenya"=>"Excluded"} | RAYYAN-LABELS: Out of scope | RAYYAN-EXCLUSION-REASONS: wrong outcome,Out of Inclusion Criteria
rayyan-844943315	Cystatin C-Based Evaluation of Kidney Function of HIV-Infected Children in Benin City, Southern Nigeria	2012	International journal of nephrology	2090-2158	2012		861296	Abiodun, Moses Temidayo and Iduoriyekemwen, Nosakhare J. and Abiodun, Phillip O.	http://ovidsp.ovid.com/ovidweb.cgi?T=JS&PAGE=reference&D=pmnm2&NEWS=N&AN=23213527			RAYYAN-INCLUSION: {"kibirigedavis"=>"Included", "Esther"=>"Excluded", "nanyeenya"=>"Excluded"} | RAYYAN-LABELS: not age disaggregated | RAYYAN-EXCLUSION-REASONS: not age disaggregated
rayyan-844943316	Decreased kidney function in a community-based cohort of HIV-Infected and HIV-negative individuals in Rakai, Uganda	2010	Journal of acquired immune deficiency syndromes (1999)	1944-7884 1525-4135	55	4	491-4	Lucas, Gregory M. and Clarke, William and Kagaayi, Joseph and Atta, Mohamed G. and Fine, Derek M. and Laeyendecker, Oliver and Serwadda, David and Chen, Michael and Wawer, Maria J. and Gray, Ronald H.	http://ovidsp.ovid.com/ovidweb.cgi?T=JS&PAGE=reference&D=med8&NEWS=N&AN=20613548			RAYYAN-INCLUSION: {"kibirigedavis"=>"Maybe", "Esther"=>"Excluded", "nanyeenya"=>"Excluded"} | RAYYAN-LABELS: not age disaggregated | RAYYAN-EXCLUSION-REASONS: wrong population
rayyan-844943317	Decreased renal function and associated factors in cities, towns and rural areas of Tanzania: a community-based population survey	2016	Tropical medicine & international health : TM & IH	1365-3156 1360-2276	21	3	393-404	Peck, Robert and Baisley, Kathy and Kavishe, Bazil and Were, Jackson and Mghamba, Janneth and Smeeth, Liam and Grosskurth, Heiner and Kapiga, Saidi	http://ovidsp.ovid.com/ovidweb.cgi?T=JS&PAGE=reference&D=med13&NEWS=N&AN=26644310			RAYYAN-INCLUSION: {"kibirigedavis"=>"Excluded", "Esther"=>"Excluded", "nanyeenya"=>"Excluded"} | RAYYAN-EXCLUSION-REASONS: wrong population,Out of Inclusion Criteria
rayyan-844943319	Determining the prevalence of human immunodeficiency virus-associated nephropathy (HIVAN) using proteinuria and ultrasound findings in a Nigerian paediatric HIV population	2012	The Pan African medical journal	1937-8688	11		13	Ikpeme, Enobong Emmanuel and Ekrikpo, Udeme Ekpenyong and Akpan, Mkpouto Udeme and Ekaidem, Samuel Itemobong	http://ovidsp.ovid.com/ovidweb.cgi?T=JS&PAGE=reference&D=med9&NEWS=N&AN=22368756			RAYYAN-INCLUSION: {"kibirigedavis"=>"Included", "Esther"=>"Excluded", "nanyeenya"=>"Excluded"} | RAYYAN-LABELS: not age disaggregated
rayyan-844943321	Diabetic patients served at a regional level hospital: what is their clinical picture?	2015	Journal of Endocrinology, Metabolism and Diabetes of South Africa		20	1	60-66	Pillay, Somasundram and Mahomed, F and Aldous, C				RAYYAN-INCLUSION: {"kibirigedavis"=>"Excluded", "Esther"=>"Excluded", "nanyeenya"=>"Excluded"} | RAYYAN-LABELS: Out of scope | RAYYAN-EXCLUSION-REASONS: wrong population,Out of Inclusion Criteria
rayyan-844943322	The diagnosis of a sinister sore throat in this collegiate basketball player is no lay up	2022	Clinical Journal of Sport Medicine	1536-3724	32	2	e192-e193	Davis, C. and Tangen, C. and Briskin, S. and Kelly, A. W.	http://ovidsp.ovid.com/ovidweb.cgi?T=JS&PAGE=reference&D=emexb&NEWS=N&AN=637494745	English		RAYYAN-INCLUSION: {"kibirigedavis"=>"Excluded", "Esther"=>"Excluded", "nanyeenya"=>"Excluded"} | RAYYAN-LABELS: Out of scope | RAYYAN-EXCLUSION-REASONS: Irrelevant,Out of Inclusion Criteria
rayyan-844943323	Diminished impact of ethnicity as a risk factor for chronic kidney disease in the current HIV treatment era	2015	Journal of Infectious Diseases	0022-1899 1537-6613	212	2	264-274	Schoffelen, A. F. and Smit, C. and Van Lelyveld, S. F. L. and Vogt, L. and Bauer, M. P. and Reiss, P. and Hoepelman, A. I. M. and Barth, R. E.	http://jid.oxfordjournals.org/content/current http://ovidsp.ovid.com/ovidweb.cgi?T=JS&PAGE=reference&D=emed16&NEWS=N&AN=605165433	English		RAYYAN-INCLUSION: {"kibirigedavis"=>"Excluded", "Esther"=>"Excluded", "nanyeenya"=>"Excluded"} | RAYYAN-EXCLUSION-REASONS: wrong population,Out of Inclusion Criteria
rayyan-844943324	Discovery and refinement of loci associated with lipid levels	2013	Nat Genet	1061-4036 (Print) 1061-4036	45	11	1274-1283	Willer, C. J. and Schmidt, E. M. and Sengupta, S. and Peloso, G. M. and Gustafsson, S. and Kanoni, S. and Ganna, A. and Chen, J. and Buchkovich, M. L. and Mora, S. and Beckmann, J. S. and Bragg-Gresham, J. L. and Chang, H. Y. and Demirkan, A. and Den Hertog, H. M. and Do, R. and Donnelly, L. A. and Ehret, G. B. and Esko, T. and Feitosa, M. F. and Ferreira, T. and Fischer, K. and Fontanillas, P. a…		eng		1546-1718 Willer, Cristen J Schmidt, Ellen M Sengupta, Sebanti Peloso, Gina M Gustafsson, Stefan Kanoni, Stavroula Ganna, Andrea Chen, Jin Buchkovich, Martin L Mora, Samia Beckmann, Jacques S Bragg-Gresham, Jennifer L Chang, Hsing-Yi Demirkan, AyÅŸe Den Hertog, Heleen M Do, Ron Donnelly, Louise A Ehret, Georg B Esko, TÃµnu Feitosa, Mary F Ferreira, Teresa Fischer, Krista Fontanillas, Pierre Frase…
rayyan-844943325	Disseminated Histoplasmosis in a 13-year-old girl: a case report	2013	African health sciences	1729-0503 1680-6905	13	2	518-21	Ubesie, A. C. and Okafo, O. C. and Ibeziako, N. S. and Onukwuli, V. O. and Mbanefo, N. R. and Uzoigwe, J. C. and Bede, C. and Ibe, B. C.	http://ovidsp.ovid.com/ovidweb.cgi?T=JS&PAGE=reference&D=med10&NEWS=N&AN=24235958			RAYYAN-INCLUSION: {"kibirigedavis"=>"Excluded", "Esther"=>"Excluded", "nanyeenya"=>"Excluded"} | RAYYAN-LABELS: Out of scope | RAYYAN-EXCLUSION-REASONS: Irrelevant,Out of Inclusion Criteria
rayyan-844943326	Dolutegravir plus two different prodrugs of tenofovir to treat HIV	2019	New England Journal of Medicine	0028-4793 1533-4406	381	9	803-815	Venter, W. D. F. and Moorhouse, M. and Sokhela, S. and Fairlie, L. and Mashabane, N. and Masenya, M. and Serenata, C. and Akpomiemie, G. and Qavi, A. and Chandiwana, N. and Norris, S. and Chersich, M. and Clayden, P. and Abrams, E. and Arulappan, N. and Vos, A. and McCann, K. and Simmons, B. and Hill, A.	http://www.nejm.org/medical-index http://ovidsp.ovid.com/ovidweb.cgi?T=JS&PAGE=reference&D=emed20&NEWS=N&AN=629123387	English		RAYYAN-INCLUSION: {"kibirigedavis"=>"Excluded", "Esther"=>"Excluded", "nanyeenya"=>"Excluded"} | RAYYAN-LABELS: Out of scope | RAYYAN-EXCLUSION-REASONS: Irrelevant,Out of Inclusion Criteria
rayyan-844943327	Drugs and the kidney	2015	South African Medical Journal		105	4	332-337	Naidoo, S and Meyers, AM				RAYYAN-INCLUSION: {"kibirigedavis"=>"Excluded", "Esther"=>"Excluded", "nanyeenya"=>"Excluded"} | RAYYAN-EXCLUSION-REASONS: background article,Out of Inclusion Criteria
rayyan-844943328	Dyslipidemia in people living with HIV-AIDS in a tertiary hospital in South-East Nigeria	2017	Pan African Medical Journal	1937-8688	28	1		Anyabolu, Ernest Ndukaife				RAYYAN-INCLUSION: {"kibirigedavis"=>"Excluded", "Esther"=>"Excluded", "nanyeenya"=>"Excluded"} | RAYYAN-LABELS: Out of scope | RAYYAN-EXCLUSION-REASONS: wrong outcome,Out of Inclusion Criteria
rayyan-844943329	The effect of Tenofovir on renal function among Ugandan adults on long-term antiretroviral therapy: a cross-sectional enrolment analysis	2016	AIDS Res Ther	1742-6405	13	1	28	Salome, T. and Kasamba, I. and Mayanja, B. N. and Kazooba, P. and Were, J. and Kaleebu, P. and Munderi, P.		eng		1742-6405 Salome, Tino Kasamba, Ivan Mayanja, Billy Nsubuga Kazooba, Patrick Were, Jackson Kaleebu, Pontiano Munderi, Paula CoLTART study team MC_U950080928/MRC_/Medical Research Council/United Kingdom Journal Article Multicenter Study Randomized Controlled Trial Research Support, Non-U.S. Gov't 2016/09/02 AIDS Res Ther. 2016 Aug 30;13(1):28. doi: 10.1186/s12981-016-0113-z. eCollection 2016. | RA…
rayyan-844943331	Effect of Tenofovor Diproxil Fumarate on Renal Function and Urinalysis Abnormalities in HIV-Infected Cameroonian Adults	2017	The American journal of tropical medicine and hygiene	1476-1645 0002-9637	97	5	1445-1450	Fritzsche, Carlos and Rudolph, Jens and Huenten-Kirsch, Barbara and Hemmer, Christoph J. and Tekoh, Robert and Kuwoh, Pius B. and Glass, Aenne and Reisinger, Emil C.	http://ovidsp.ovid.com/ovidweb.cgi?T=JS&PAGE=reference&D=med14&NEWS=N&AN=29140230			RAYYAN-INCLUSION: {"kibirigedavis"=>"Excluded", "Esther"=>"Excluded", "nanyeenya"=>"Excluded"} | RAYYAN-LABELS: not age disaggregated | RAYYAN-EXCLUSION-REASONS: wrong population,Out of Inclusion Criteria
rayyan-844943333	Effects of Highly Active Antiretroviral Therapy on Renal Function and Renal Phosphate Handling in African Adults with Advanced HIV and CKD	2019	Infectious disorders drug targets	2212-3989 1871-5265	19	1	88-100	Adedeji, Tewogbade A. and Adebisi, Simeon A. and Adedeji, Nife O. and Biliaminu, Sikiru A. and Olanrewaju, Timothy O.	http://ovidsp.ovid.com/ovidweb.cgi?T=JS&PAGE=reference&D=med16&NEWS=N&AN=30027856			RAYYAN-INCLUSION: {"kibirigedavis"=>"Excluded", "Esther"=>"Excluded", "nanyeenya"=>"Excluded"} | RAYYAN-LABELS: not age disaggregated | RAYYAN-EXCLUSION-REASONS: Out of Inclusion Criteria
rayyan-844943334	The effects of progressive-resisted exercises on muscle strength and health-related quality of life in persons with HIV-related poly-neuropathy in Zimbabwe	2016	AIDS Care	9540121	28	5	639-643	MkandlaKhumbula and Myezwa, Hellen and Musenge, Eustasius	https://search.ebscohost.com/login.aspx?direct=true&AuthType=cookie,ip,shib&db=awn&AN=26729347&site=ehost-live			Note: Address: a Physiotherapy Department, University of Zimbabwe, Harare, Zimbabwe.; b Physiotherapy Department, Faculty of Health Sciences, University of the Witwatersrand, Johannesburg, South Africa.; c Biostatistics and Epidemiology Department, Faculty of Health Sciences, University of the Witwatersrand, Johannesburg, South Africa; Record Source: This record is provided from the MEDLINE datab…
rayyan-844943335	Effects of Protein Foods on the Nutritional Status of Adults with Moderate Chronic Renal Failure	2010	African Journal of Biomedical Research	1119-5096	13	1	19-26	Fadupin, Grace T				RAYYAN-INCLUSION: {"kibirigedavis"=>"Excluded", "Esther"=>"Excluded", "nanyeenya"=>"Excluded"} | RAYYAN-LABELS: Out of scope | RAYYAN-EXCLUSION-REASONS: Out of Inclusion Criteria
rayyan-844943336	Efficacy and Safety of Tenofovir Disoproxil Fumarate Versus Low-Dose Stavudine Over 96 Weeks: A Multicountry Randomized, Noninferiority Trial	2019	J Acquir Immune Defic Syndr	1525-4135 (Print) 1525-4135	80	2	224-233	Venter, W. D. F. and Kambugu, A. and Chersich, M. F. and Becker, S. and Hill, A. and Arulappan, N. and Moorhouse, M. and Majam, M. and Akpomiemie, G. and Sokhela, S. and Poongulali, S. and Feldman, C. and Duncombe, C. and Ripin, D. H. B. and Vos, A. and Kumarasamy, N.		eng		1944-7884 Venter, Willem Daniel Francois Kambugu, Andrew Chersich, Matthew F Becker, Stephen Hill, Andrew Arulappan, Natasha Moorhouse, Michelle Majam, Mohammed Akpomiemie, Godspower Sokhela, Simiso Poongulali, Selvamuthu Feldman, Charles Duncombe, Chris Ripin, David H Brown Vos, Alinda Kumarasamy, Nagalingeswaran Journal Article Multicenter Study Randomized Controlled Trial Research Support, Non…
rayyan-844943337	Emphysematous pyelonephritis in children	2016	Pediatric Infectious Disease Journal	0891-3668 1532-0987	35	10	1159-1161	Ambaram, P. R. and Kala, U. K. and Petersen, K. L.	http://journals.lww.com/pidj http://ovidsp.ovid.com/ovidweb.cgi?T=JS&PAGE=reference&D=emed17&NEWS=N&AN=612311550	English		RAYYAN-INCLUSION: {"kibirigedavis"=>"Excluded", "Esther"=>"Excluded", "nanyeenya"=>"Excluded"} | RAYYAN-LABELS: Out of scope | RAYYAN-EXCLUSION-REASONS: Irrelevant,Out of Inclusion Criteria
rayyan-844943339	Environmental determinants of acute respiratory symptoms and diarrhoea in young coloured children living in urban and peri-urban areas of South Africa	1991	South African Medical Journal		79	4	457-461	Von Schirnding, YER and Yach, D and Blignault, R and Mathews, C				RAYYAN-INCLUSION: {"kibirigedavis"=>"Excluded", "Esther"=>"Excluded", "nanyeenya"=>"Excluded"} | RAYYAN-LABELS: Out of scope | RAYYAN-EXCLUSION-REASONS: Irrelevant,Out of Inclusion Criteria
rayyan-844943340	Eosinophilic glomerulonephritis in children in Southwestern Uganda	2007	Kidney international	0085-2538	71	6	569-73	Walker, A. and Ellis, J. and Irama, M. and Senkungu, J. and Nansera, D. and Axton, J. and Coward, R. J. and Peat, D. S. and Bode, H. H. and Mathieson, P. W.	http://ovidsp.ovid.com/ovidweb.cgi?T=JS&PAGE=reference&D=med6&NEWS=N&AN=17228362			RAYYAN-INCLUSION: {"kibirigedavis"=>"Excluded", "Esther"=>"Excluded", "nanyeenya"=>"Excluded"} | RAYYAN-EXCLUSION-REASONS: wrong population,Out of Inclusion Criteria
rayyan-844943342	Epidemiological profile of patients with end stage renal disease in a referral hospital in Cameroon	2015	BMC nephrology	1471-2369	16		59	Halle, Marie P. and Takongue, Christian and Kengne, Andre P. and Kaze, Francois F. and Ngu, Kathleen B.	http://ovidsp.ovid.com/ovidweb.cgi?T=JS&PAGE=reference&D=med12&NEWS=N&AN=25896605			RAYYAN-INCLUSION: {"kibirigedavis"=>"Excluded", "Esther"=>"Excluded", "nanyeenya"=>"Excluded"} | RAYYAN-EXCLUSION-REASONS: wrong population,Out of Inclusion Criteria
rayyan-844943343	The epidemiology of chronic kidney disease (CKD) in rural East Africa: A population-based study	2020	PloS one	1932-6203	15	3	e0229649	Muiru, Anthony N. and Charlebois, Edwin D. and Balzer, Laura B. and Kwarisiima, Dalsone and Elly, Assurah and Black, Doug and Okiror, Samuel and Kabami, Jane and Atukunda, Mucunguzi and Snyman, Katherine and Petersen, Maya and Kamya, Moses and Havlir, Diane and Estrella, Michelle M. and Hsu, Chi-Yuan	http://ovidsp.ovid.com/ovidweb.cgi?T=JS&PAGE=reference&D=med17&NEWS=N&AN=32130245			RAYYAN-INCLUSION: {"kibirigedavis"=>"Excluded", "Esther"=>"Excluded", "nanyeenya"=>"Excluded"} | RAYYAN-EXCLUSION-REASONS: wrong population,background article
rayyan-844943346	The epidemiology of chronic kidney disease in Northern Tanzania: a population-based survey	2015	PloS one	1932-6203	10	4	e0124506	Stanifer, John W. and Maro, Venance and Egger, Joseph and Karia, Francis and Thielman, Nathan and Turner, Elizabeth L. and Shimbi, Dionis and Kilaweh, Humphrey and Matemu, Oliver and Patel, Uptal D.	http://ovidsp.ovid.com/ovidweb.cgi?T=JS&PAGE=reference&D=med12&NEWS=N&AN=25886472			RAYYAN-INCLUSION: {"kibirigedavis"=>"Excluded", "Esther"=>"Excluded", "nanyeenya"=>"Excluded"} | RAYYAN-EXCLUSION-REASONS: wrong population,background article
rayyan-844943347	[Epidemiology of chronic kidney disease in the Democratic Republic of Congo: review of cross-sectional studies from Kinshasa, the capital]	2010	Epidemiologie de la maladie renale chronique en Republique democratique du Congo : une revue synthetique des etudes de Kinshasa, la capitale.	1872-9177 1769-7255	6	4	232-9	Sumaili, Ernest K. and Krzesinski, Jean-Marie and Cohen, Eric P. and Nseka, Nazaire M.	http://ovidsp.ovid.com/ovidweb.cgi?T=JS&PAGE=reference&D=med8&NEWS=N&AN=20409770			RAYYAN-INCLUSION: {"kibirigedavis"=>"Excluded", "Esther"=>"Excluded", "nanyeenya"=>"Excluded"} | RAYYAN-EXCLUSION-REASONS: background article
rayyan-844943349	[Epidemiology of palpable abdominal masses in children in Brazzaville]	2012	Epidemiologie des masses abdominales palpables de l'enfant a Brazzaville.	1769-664X 0929-693X	19	8	878-9	Okoko, A. R. and Ekouya Bowassa, G. and Oko, A. P. G. and Mbika-Cardorelle, A. and Moyen, G. M.	http://ovidsp.ovid.com/ovidweb.cgi?T=JS&PAGE=reference&D=med9&NEWS=N&AN=22766197			RAYYAN-INCLUSION: {"kibirigedavis"=>"Excluded", "Esther"=>"Excluded", "nanyeenya"=>"Excluded"} | RAYYAN-LABELS: Out of scope | RAYYAN-EXCLUSION-REASONS: Irrelevant,Out of Inclusion Criteria
rayyan-844943350	Epilepsy management in pregnant HIV+ women in sub-Saharan Africa, clinical aspects to consider: a scoping review	2020	BMC medicine	1741-7015	18	1	341	Menon, Sonia and Benova, Lenka and Mabeya, Hillary	http://ovidsp.ovid.com/ovidweb.cgi?T=JS&PAGE=reference&D=med18&NEWS=N&AN=33198766			RAYYAN-INCLUSION: {"kibirigedavis"=>"Excluded", "Esther"=>"Excluded", "nanyeenya"=>"Excluded"} | RAYYAN-LABELS: Out of scope | RAYYAN-EXCLUSION-REASONS: Irrelevant,Out of Inclusion Criteria
rayyan-844943351	Establishing a sustainable Peritoneal Dialysis (PD) treatment program for acute kidney injury in kilimanjaro christian medical centre, Moshi, Tanzania	2010	Blood Purification	0253-5068	29	2	241	Callegeri, J. and Maro, V. and Kilonzo, K. and Chotta, N. and Ferris, M. and Yeates, K. and Finkelstein, F. O. and Lewin, M. and Carter, N. W.	http://ovidsp.ovid.com/ovidweb.cgi?T=JS&PAGE=reference&D=emed11&NEWS=N&AN=70348680	English		RAYYAN-INCLUSION: {"kibirigedavis"=>"Excluded", "Esther"=>"Excluded", "nanyeenya"=>"Excluded"} | RAYYAN-EXCLUSION-REASONS: Irrelevant,Out of Inclusion Criteria
rayyan-844943352	Estimating global injuries morbidity and mortality: methods and data used in the Global Burden of Disease 2017 study	2020	Inj Prev	1353-8047 (Print) 1353-8047	26		i125-i153	James, S. L. and Castle, C. D. and Dingels, Z. V. and Fox, J. T. and Hamilton, E. B. and Liu, Z. and Roberts, N. L. S. and Sylte, D. O. and Bertolacci, G. J. and Cunningham, M. and Henry, N. J. and LeGrand, K. E. and Abdelalim, A. and Abdollahpour, I. and Abdulkader, R. S. and Abedi, A. and Abegaz, K. H. and Abosetugn, A. E. and Abushouk, A. I. and Adebayo, O. M. and Adsuar, J. C. and Advani, S. …		eng		RAYYAN-INCLUSION: {"kibirigedavis"=>"Excluded", "Esther"=>"Excluded", "nanyeenya"=>"Excluded"} | RAYYAN-LABELS: Out of scope | RAYYAN-EXCLUSION-REASONS: wrong publication type,Out of Inclusion Criteria
n	Poland. Pacific Institute for Research & Evaluation	Calverton	Sree Chitra Tirunal Institute for Medical Sciences and Technology	Trivandrum	India. Global Institute of Public Health (GIPH)	Ananthapuri Hospitals and Research Centre	Trivandrum	India. Department of Statistics and Econometrics	Bucharest University of Economic Studies	Bucharest	Romania. President's Office	RAYYAN-INCLUSION: {"kibirigedavis"=>"Excluded", "Esther"=>"Excluded", "nanyeenya"=>"Excluded"} | RAYYAN-LABELS: Out of scope | RAYYAN-EXCLUSION-REASONS: Irrelevant,wrong publication type,Out of Inclusion Criteria	Kyrgyz State Medical Academy	Kyrgyzstan. Department of Atherosclerosis and Coronary Heart Disease	National Center of Cardiology and Internal Disease	Bishkek	Kyrgyzstan. Heidelberg Institute of Global Health (HIGH)	Faculty of Medicine and University Hospital	Heidelberg University	Heidelberg	Germany. Institute of Addiction Research (ISFF)	Frankfurt University of Applied Sciences	Frankfurt	Germany. Biotechnology Research Center	Tabriz University of Medical Sciences	Tabriz	Iran. Molecular Medicine Research Center	Iran. Research and Analytics	Initiative for Financing Health and Human Development	Chennai	India. Research and Analytics	Bioinsilico Technologies	Chennai	India. Department of Epidemiology	University of Alabama at Birmingham	Birmingham	AL	USA. Laboratory of Public Health Indicators Analysis and Health Digitalization	Moscow Institute of Physics and Technology	Dolgoprudny	Russia. Experimental Surgery and Oncology Laboratory	Kursk State Medical University of the Ministry of Health of the Russian Federation	Kursk	Russia. Department of Epidemiology & Biostatistics	Kermanshah University of Medical Sciences	Kermanshah	Iran. Suraj Eye Institute	Nagpur	India. Hospital of the Federal University of Minas Gerais
rayyan-844943353	Estimating kidney function in HIV-infected adults in Kenya: comparison to a direct measure of glomerular filtration rate by iohexol clearance	2013	PloS one	1932-6203	8	8	e69601	Wyatt, Christina M. and Schwartz, George J. and Owino Ong'or, Willis and Abuya, Joseph and Abraham, Alison G. and Mboku, Charles and M'Mene, Loice B. and Koima, Winnie J. and Hotta, Mathew and Maier, Paula and Klotman, Paul E. and Wools-Kaloustian, Kara	http://ovidsp.ovid.com/ovidweb.cgi?T=JS&PAGE=reference&D=med10&NEWS=N&AN=23950899			RAYYAN-INCLUSION: {"kibirigedavis"=>"Excluded", "Esther"=>"Excluded", "nanyeenya"=>"Excluded"} | RAYYAN-LABELS: Out of scope | RAYYAN-EXCLUSION-REASONS: Irrelevant,Out of scope,wrong population,Out of Inclusion Criteria
rayyan-844943354	Evaluation of Glomerular functions in Patients with SCA in Maiduguri North-eastern Nigeria: A recommendation for early assessment and detection of dysfunction in a resource-poor setting							Farouk, AG and Yauba, MS and Yerima, A and Asheikh, MM and Imam, RA and Rabasa, AI				RAYYAN-INCLUSION: {"kibirigedavis"=>"Excluded", "Esther"=>"Excluded", "nanyeenya"=>"Excluded"} | RAYYAN-LABELS: Out of scope | RAYYAN-EXCLUSION-REASONS: Irrelevant,wrong outcome,Out of Inclusion Criteria
rayyan-844943355	Evaluation of Individual and Combined Markers of Urine Dipstick Parameters and Total Lymphocyte Count as a Substitute for CD4 Count in Low-Resource Communities in Ghana	2018	Disease markers	1875-8630 0278-0240	2018		7485942	Anto, Enoch Odame and Obirikorang, Christian and Acheampong, Emmanuel and Amankwaa, Bright and Afranie, Bright Oppong and Donkor, Sampson and Hope, Isaac and Jommo, Juliana and Osaah, Esther	http://ovidsp.ovid.com/ovidweb.cgi?T=JS&PAGE=reference&D=med15&NEWS=N&AN=29606987			RAYYAN-INCLUSION: {"kibirigedavis"=>"Excluded", "Esther"=>"Excluded", "nanyeenya"=>"Excluded"} | RAYYAN-LABELS: AKI,Out of scope | RAYYAN-EXCLUSION-REASONS: Out of scope,wrong outcome,Out of Inclusion Criteria
rayyan-844943356	Evaluation of Interleukin 8 gene polymorphism for predicting inflammation in Indian chronic kidney disease and peritoneal dialysis patients	2017	Alexandria Journal of Medicine	2090-2948	53	3	215-220	Shanmuganathan, Rajasree and Ramanathan, Kumaresan and Padmanabhan, Giri and Vijayaraghavan, Bhooma				RAYYAN-INCLUSION: {"kibirigedavis"=>"Excluded", "Esther"=>"Excluded", "nanyeenya"=>"Excluded"} | RAYYAN-LABELS: AKI,Out of scope | RAYYAN-EXCLUSION-REASONS: Out of scope,wrong population,Out of Inclusion Criteria
rayyan-844943357	Evidence for widespread occurrence of antibodies to Encephalitozoon cuniculi (Microspora) in man provided by ELISA and other serological tests	1991	Parasitology	0031-1820	102		33-43	Hollister, W. S. and Canning, E. U. and Willcox, A.	http://ovidsp.ovid.com/ovidweb.cgi?T=JS&PAGE=reference&D=med3&NEWS=N&AN=1903878			RAYYAN-INCLUSION: {"kibirigedavis"=>"Excluded", "Esther"=>"Excluded", "nanyeenya"=>"Excluded"} | RAYYAN-LABELS: AKI,Out of scope | RAYYAN-EXCLUSION-REASONS: Out of scope,wrong outcome,Out of Inclusion Criteria
rayyan-844943358	The evolution of HIV-1 diversity in rural Cameroon and its implications in vaccine design and trials	2010	Viruses	1999-4915 (electronic) 1999-4915	2	2	639-654	Powell, R. and Barengolts, D. and Mayr, L. and Nyambi, P.	http://www.mdpi.com/1999-4915/2/2/639/pdf http://ovidsp.ovid.com/ovidweb.cgi?T=JS&PAGE=reference&D=emed11&NEWS=N&AN=361341026	English		RAYYAN-INCLUSION: {"kibirigedavis"=>"Excluded", "Esther"=>"Excluded", "nanyeenya"=>"Excluded"} | RAYYAN-LABELS: Out of scope | RAYYAN-EXCLUSION-REASONS: wrong outcome,Out of Inclusion Criteria
rayyan-844943359	Extended pre-exposure prophylaxis with lopinavir-ritonavir versus lamivudine to prevent HIV-1 transmission through breastfeeding up to 50 weeks in infants in Africa (ANRS 12174): A randomised controlled trial	2016	The Lancet	0140-6736 1474-547X	387	10018	566-573	Nagot, N. and Kankasa, C. and Tumwine, J. K. and Meda, N. and Hofmeyr, G. J. and Vallo, R. and Mwiya, M. and Kwagala, M. and Traore, H. and Sunday, A. and Singata, M. and Siuluta, C. and Some, E. and Rutagwera, D. and Neboua, D. and Ndeezi, G. and Jackson, D. and Marechal, V. and Neveu, D. and Engebretsen, I. M. S. and Lombard, C. and Blanche, S. and Sommerfelt, H. and Rekacewicz, C. and Tylleska…	http://www.journals.elsevier.com/the-lancet/ http://ovidsp.ovid.com/ovidweb.cgi?T=JS&PAGE=reference&D=emed22&NEWS=N&AN=607019484	English		RAYYAN-INCLUSION: {"kibirigedavis"=>"Excluded", "Esther"=>"Excluded", "nanyeenya"=>"Excluded"} | RAYYAN-EXCLUSION-REASONS: background article,wrong publication type
rayyan-844943360	Factors Associated with Poor Treatment Outcome among Hospitalized COVID-19 Patients in South Central, Ethiopia	2022	BioMed research international	2314-6141	2022		4551132	Kaso, Abdene Weya and Hareru, Habtamu Endashaw and Kaso, Taha and Agero, Gebi	http://ovidsp.ovid.com/ovidweb.cgi?T=JS&PAGE=reference&D=medl&NEWS=N&AN=35252447			RAYYAN-INCLUSION: {"kibirigedavis"=>"Excluded", "Esther"=>"Excluded", "nanyeenya"=>"Excluded"} | RAYYAN-EXCLUSION-REASONS: Irrelevant,wrong population,Out of Inclusion Criteria
rayyan-844943361	A five-year trend in pre-eclampsia admission and factors associated with inpatient eclampsia: A retrospective study from a resource-limited hospital in northeast Ethiopia	2021	BMJ Open	2044-6055 (electronic) 2044-6055	11	2	e040594	Tlaye, K. G. and Endalifer, M. L. and Getu, M. A. and Nigatu, A. G. and Kebede, E. T.	http://bmjopen.bmj.com/content/early/by/section http://ovidsp.ovid.com/ovidweb.cgi?T=JS&PAGE=reference&D=emed22&NEWS=N&AN=634109184	English		RAYYAN-INCLUSION: {"kibirigedavis"=>"Excluded", "Esther"=>"Excluded", "nanyeenya"=>"Excluded"} | RAYYAN-EXCLUSION-REASONS: background article,wrong publication type
rayyan-844943362	Fixed-dose combination bictegravir, emtricitabine, and tenofovir alafenamide in adolescents and children with HIV: week 48 results of a single-arm, open-label, multicentre, phase 2/3 trial	2021	The Lancet. Child & adolescent health	2352-4650 2352-4642	5	9	642-651	Gaur, Aditya H. and Cotton, Mark F. and Rodriguez, Carina A. and McGrath, Eric J. and Helstrom, Elizabeth and Liberty, Afaaf and Natukunda, Eva and Kosalaraksa, Pope and Chokephaibulkit, Kulkanya and Maxwell, Heather and Wong, Pamela and Porter, Danielle and Majeed, Sophia and Yue, Mun Sang and Graham, Hiba and Martin, Hal and Brainard, Diana M. and Pikora, Cheryl	http://ovidsp.ovid.com/ovidweb.cgi?T=JS&PAGE=reference&D=med19&NEWS=N&AN=34302760			RAYYAN-INCLUSION: {"kibirigedavis"=>"Excluded", "Esther"=>"Excluded", "nanyeenya"=>"Excluded"} | RAYYAN-LABELS: Out of scope | RAYYAN-EXCLUSION-REASONS: Out of scope,wrong outcome,Out of Inclusion Criteria
rayyan-844943363	Frequency of primary resistance to antiretroviral drugs and genetic variability of HIV-1 among infected pregnant women recently diagnosed in Luanda-Angola	2010	AIDS research and human retroviruses	1931-8405 0889-2229	26	12	1313-6	Castelbranco, Emingarda Patricia Andre Felix and da Silva Souza, Edvaldo and Cavalcanti, Ana Maria Salustiano and Martins, Angelica Nascimento and de Alencar, Luiz Claudio Arraes and Tanuri, Amilcar	http://ovidsp.ovid.com/ovidweb.cgi?T=JS&PAGE=reference&D=med8&NEWS=N&AN=20929349			RAYYAN-INCLUSION: {"kibirigedavis"=>"Excluded", "Esther"=>"Excluded", "nanyeenya"=>"Excluded"} | RAYYAN-LABELS: Out of scope | RAYYAN-EXCLUSION-REASONS: Irrelevant,wrong outcome,Out of Inclusion Criteria
rayyan-844943364	Genetic analysis of HIV-1 strains in rural eastern Cameroon indicates the evolution of second-generation recombinants to circulating recombinant forms	2006	Journal of Acquired Immune Deficiency Syndromes	1525-4135	42	3	331-341	Konings, F. A. J. and Haman, G. R. and Xue, Y. and Urbanski, M. M. and Hertzmark, K. and Nanfack, A. and Achkar, J. M. and Burda, S. T. and Nyambi, P. N.	http://ovidsp.ovid.com/ovidweb.cgi?T=JS&PAGE=reference&D=emed9&NEWS=N&AN=44050012	English		RAYYAN-INCLUSION: {"kibirigedavis"=>"Excluded", "Esther"=>"Excluded", "nanyeenya"=>"Excluded"} | RAYYAN-LABELS: Out of scope | RAYYAN-EXCLUSION-REASONS: Irrelevant,Out of Inclusion Criteria
rayyan-844943365	Genetic characterization of HIV-1 strains in Togo reveals a high genetic complexity and genotypic drug-resistance mutations in ARV naive patients	2009	Infection, genetics and evolution : journal of molecular epidemiology and evolutionary genetics in infectious diseases	1567-7257 1567-1348	9	4	646-52	Yaotse, Dagnra Anoumou and Nicole, Vidal and Roch, Niama Fabien and Mireille, Prince-David and Eric, Delaporte and Martine, Peeters	http://ovidsp.ovid.com/ovidweb.cgi?T=JS&PAGE=reference&D=med7&NEWS=N&AN=19460333			RAYYAN-INCLUSION: {"kibirigedavis"=>"Excluded", "Esther"=>"Excluded", "nanyeenya"=>"Excluded"} | RAYYAN-LABELS: Out of scope | RAYYAN-EXCLUSION-REASONS: Irrelevant,Out of Inclusion Criteria
rayyan-844943367	Genetic diversity and transmission networks of HIV-1 strains among men having sex with men (MSM) in Lome, Togo	2016	Infection, genetics and evolution : journal of molecular epidemiology and evolutionary genetics in infectious diseases	1567-7257 1567-1348	46		279-285	Konou, Abla A. and Vidal, Nicole and Salou, Mounerou and Anato, Simplice and Singo-Tokofai, Assetina and Ekouevi, Didier K. and Pitche, Palokinam and Prince-David, Mireille and Delaporte, Eric and Peeters, Martine and Dagnra, Anoumou Y.	http://ovidsp.ovid.com/ovidweb.cgi?T=JS&PAGE=reference&D=med13&NEWS=N&AN=27235597			RAYYAN-INCLUSION: {"kibirigedavis"=>"Excluded", "Esther"=>"Excluded", "nanyeenya"=>"Excluded"} | RAYYAN-LABELS: Out of scope | RAYYAN-EXCLUSION-REASONS: Irrelevant,Out of Inclusion Criteria
rayyan-844943369	Genetic diversity of HIV type 1 in rural eastern Cameroon	2004	Journal of acquired immune deficiency syndromes (1999)	1525-4135	37	5	1641-50	Ndembi, Nicaise and Takehisa, Jun and Zekeng, Leopold and Kobayashi, Eiji and Ngansop, Charlotte and Songok, Elijah M. and Kageyama, Seiji and Takemura, Taichiro and Ido, Eiji and Hayami, Masanori and Kaptue, Lazare and Ichimura, Hiroshi	http://ovidsp.ovid.com/ovidweb.cgi?T=JS&PAGE=reference&D=med5&NEWS=N&AN=15577423			RAYYAN-INCLUSION: {"kibirigedavis"=>"Excluded", "Esther"=>"Excluded", "nanyeenya"=>"Excluded"} | RAYYAN-LABELS: Out of scope | RAYYAN-EXCLUSION-REASONS: Irrelevant,Out of Inclusion Criteria
rayyan-844943370	Genital self-sampling compared with cervicovaginal lavage for the diagnosis of female genital schistosomiasis in zambian women: The BILHIV study	2020	PLoS Neglected Tropical Diseases	1935-2727 1935-2735	14	7	2018-01-01	Sturt, A. S. and Webb, E. L. and Phiri, C. R. and Mweene, T. and Chola, N. and van Dam, G. J. and Corstjens, P. L. A. M. and Wessels, E. and Stothard, J. R. and Hayes, R. and Ayles, H. and Hansingo, I. and van Lieshout, L. and Bustinduy, A. L.	https://journals.plos.org/plosntds/article/file?id=10.1371/journal.pntd.0008337&type=printable http://ovidsp.ovid.com/ovidweb.cgi?T=JS&PAGE=reference&D=emed21&NEWS=N&AN=2004840463	English		RAYYAN-INCLUSION: {"kibirigedavis"=>"Excluded", "Esther"=>"Excluded", "nanyeenya"=>"Excluded"} | RAYYAN-LABELS: Out of scope | RAYYAN-EXCLUSION-REASONS: Irrelevant,Out of Inclusion Criteria
rayyan-844943371	Global and regional mortality from 235 causes of death for 20 age groups in 1990 and 2010: a systematic analysis for the Global Burden of Disease Study 2010	2012	Lancet (London, England)	1474-547X 0140-6736	380	9859	2095-128	Lozano, Rafael and Naghavi, Mohsen and Foreman, Kyle and Lim, Stephen and Shibuya, Kenji and Aboyans, Victor and Abraham, Jerry and Adair, Timothy and Aggarwal, Rakesh and Ahn, Stephanie Y. and Alvarado, Miriam and Anderson, H. Ross and Anderson, Laurie M. and Andrews, Kathryn G. and Atkinson, Charles and Baddour, Larry M. and Barker-Collo, Suzanne and Bartels, David H. and Bell, Michelle L. and …	http://ovidsp.ovid.com/ovidweb.cgi?T=JS&PAGE=reference&D=med9&NEWS=N&AN=23245604			Erratum in (EIN), Comment in (CIN), Comment in (CIN), Comment in (CIN), Comment in (CIN), Comment in (CIN), Comment in (CIN) | RAYYAN-INCLUSION: {"kibirigedavis"=>"Excluded", "Esther"=>"Excluded", "nanyeenya"=>"Excluded"} | RAYYAN-EXCLUSION-REASONS: Irrelevant,Out of Inclusion Criteria
rayyan-844943373	Global injury morbidity and mortality from 1990 to 2017: results from the Global Burden of Disease Study 2017	2020	Inj Prev	1353-8047 (Print) 1353-8047	26		i96-i114	James, S. L. and Castle, C. D. and Dingels, Z. V. and Fox, J. T. and Hamilton, E. B. and Liu, Z. and NL, S. Roberts and Sylte, D. O. and Henry, N. J. and LeGrand, K. E. and Abdelalim, A. and Abdoli, A. and Abdollahpour, I. and Abdulkader, R. S. and Abedi, A. and Abosetugn, A. E. and Abushouk, A. I. and Adebayo, O. M. and Agudelo-Botero, M. and Ahmad, T. and Ahmed, R. and Ahmed, M. B. and Eddine A…		eng		RAYYAN-INCLUSION: {"kibirigedavis"=>"Excluded", "Esther"=>"Excluded", "nanyeenya"=>"Excluded"} | RAYYAN-LABELS: Out of scope | RAYYAN-EXCLUSION-REASONS: wrong publication type,Out of Inclusion Criteria
partment of Psychiatry	National Institute of Mental Health and Neurosciences	Bengaluru	Kermanshah	Iran. Department of Epidemiology and Biostatistics	Tehran University of Medical Sciences	Tehran	Iran. Institute for Social Science Research	The University of Queensland	Brisbane	QLD	Australia. Institute of Bone and Joint Research	RAYYAN-INCLUSION: {"kibirigedavis"=>"Excluded", "Esther"=>"Excluded", "nanyeenya"=>"Excluded"} | RAYYAN-LABELS: Out of scope | RAYYAN-EXCLUSION-REASONS: Irrelevant,wrong publication type,Out of Inclusion Criteria	Australia. Department of Health Sciences	York	UK. Department of Midwifery-Reproductive Health	Hamadan University of Medical Sciences	Hamadan	Iran. Research Department	The George Institute for Global Health	New Delhi	India. School of Medicine	University of New South Wales	Sydney	NSW	Australia. Department of Public Health	Mekelle University	Mekelle	Tabriz University of Medical Sciences	Tabriz	Iran. Molecular Medicine Research Center	Tabriz University of Medical Sciences	Tabriz	Iran. Health Equity Research Center	Tehran University of Medical Sciences	Tehran	Iran. Internal Medicine Department	King Saud University	Riyadh	Saudi Arabia. Research Center	Salahaddin University	Erbil	Iraq. Ishik University	Erbil	Iraq. Department of Information Technology	University of Human Development	Sulaymaniyah	Iraq. Department of Biostatistics	Hamadan University of Medical Sciences	Hamadan
rayyan-844943374	Global, regional, and national age-sex specific all-cause and cause-specific mortality for 240 causes of death, 1990-2013: a systematic analysis for the Global Burden of Disease Study 2013	2015	Lancet	1406736	385	9963	117-171		https://search.ebscohost.com/login.aspx?direct=true&AuthType=cookie,ip,shib&db=awn&AN=25530442&site=ehost-live			RAYYAN-INCLUSION: {"kibirigedavis"=>"Excluded", "Esther"=>"Excluded", "nanyeenya"=>"Excluded"} | RAYYAN-LABELS: Out of scope | RAYYAN-EXCLUSION-REASONS: Irrelevant,Out of scope,wrong population,Out of Inclusion Criteria
rayyan-844943376	Global, Regional, and National Cancer Incidence, Mortality, Years of Life Lost, Years Lived With Disability, and Disability-Adjusted Life-Years for 29 Cancer Groups, 1990 to 2017: A Systematic Analysis for the Global Burden of Disease Study	2019	JAMA Oncol	2374-2437 (Print) 2374-2437	5	12	1749-1768	Fitzmaurice, C. and Abate, D. and Abbasi, N. and Abbastabar, H. and Abd-Allah, F. and Abdel-Rahman, O. and Abdelalim, A. and Abdoli, A. and Abdollahpour, I. and Abdulle, A. S. M. and Abebe, N. D. and Abraha, H. N. and Abu-Raddad, L. J. and Abualhasan, A. and Adedeji, I. A. and Advani, S. M. and Afarideh, M. and Afshari, M. and Aghaali, M. and Agius, D. and Agrawal, S. and Ahmadi, A. and Ahmadian,…		eng		RAYYAN-INCLUSION: {"kibirigedavis"=>"Excluded", "Esther"=>"Excluded", "nanyeenya"=>"Excluded"} | RAYYAN-LABELS: Out of scope | RAYYAN-EXCLUSION-REASONS: Irrelevant,wrong outcome,Out of Inclusion Criteria
of God Hospital	Duayaw Nkwanta	Ghana. Clinical Medicine and Community Health	Italy. Department of Internal Medicine	Postgraduate Institute of Medical Education and Research	Chandigarh	India. Department of Epidemiology and Biostatistics	University of Gondar	Gondar	Ethiopia. Department of Community and Family Medicine	Academy of Medical Science	Baghdad	RAYYAN-INCLUSION: {"kibirigedavis"=>"Excluded", "Esther"=>"Excluded", "nanyeenya"=>"Excluded"} | RAYYAN-LABELS: AKI,Out of scope | RAYYAN-EXCLUSION-REASONS: Out of scope,wrong outcome,Out of Inclusion Criteria	Maryland. Department of Otorhinolaryngology-Head and Neck Surgery	Mangalore	India. Institute of Clinical Physiology	Italian National Research Council	Pisa	Italy. Barcelona Institute for Global Health	Barcelona	Spain. Asbestos Diseases Research Institute	University of Sydney	Sydney	New South Wales	Australia. Department of Public Health	Debre Markos University	Debre Markos	Ethiopia. Department of Medical Statistics and Epidemiology	Indonesia. Indonesian Public Health Association	Surabaya	Indonesia. School of Public Health	University of Botswana	Gaborone	Botswana. Department of Epidemiology and Public Health	University College London	London	England	United Kingdom. Department of Ophthalmology	Hywel Dda University Health Board	Carmarthen	Wales	United Kingdom. Department of Health Services Research and Policy	London School of Hygiene & Tropical Medicine	London	England	United Kingdom. Department of Nursing	Debre Markos University	Debre Markos	Ethiopia. School of Public Health	Bahir Dar University
rayyan-844943377	Global, regional, and national disability-adjusted life-years (DALYs) for 333 diseases and injuries and healthy life expectancy (HALE) for 195 countries and territories, 1990-2016: A systematic analysis for the Global Burden of Disease Study 2016	2017	The Lancet	0140-6736 1474-547X	390	10100	1260-1344	Hay, S. I. and Abajobir, A. A. and Abate, K. H. and Abbafati, C. and Abbas, K. M. and Abd-Allah, F. and Abdulle, A. M. and Abebo, T. A. and Abera, S. F. and Aboyans, V. and Abu-Raddad, L. J. and Ackerman, I. N. and Adedeji, I. A. and Adetokunboh, O. and Afshin, A. and Aggarwal, R. and Agrawal, S. and Agrawal, A. and Kiadaliri, A. A. and Ahmed, M. B. and Aichour, A. N. and Aichour, I. and Aichour,…	http://www.journals.elsevier.com/the-lancet/ http://ovidsp.ovid.com/ovidweb.cgi?T=JS&PAGE=reference&D=emed22&NEWS=N&AN=618940528	English		RAYYAN-INCLUSION: {"kibirigedavis"=>"Excluded", "Esther"=>"Excluded", "nanyeenya"=>"Excluded"} | RAYYAN-LABELS: AKI,Out of scope | RAYYAN-EXCLUSION-REASONS: Out of scope,wrong population,Out of Inclusion Criteria
rayyan-844943378	Global, regional, and national incidence and mortality for HIV, tuberculosis, and malaria during 1990-2013: a systematic analysis for the Global Burden of Disease Study 2013	2014	Lancet	0140-6736 (Print) 0140-6736	384	9947	1005-70	Murray, C. J. and Ortblad, K. F. and Guinovart, C. and Lim, S. S. and Wolock, T. M. and Roberts, D. A. and Dansereau, E. A. and Graetz, N. and Barber, R. M. and Brown, J. C. and Wang, H. and Duber, H. C. and Naghavi, M. and Dicker, D. and Dandona, L. and Salomon, J. A. and Heuton, K. R. and Foreman, K. and Phillips, D. E. and Fleming, T. D. and Flaxman, A. D. and Phillips, B. K. and Johnson, E. K…		eng		RAYYAN-INCLUSION: {"kibirigedavis"=>"Excluded", "Esther"=>"Excluded", "nanyeenya"=>"Excluded"} | RAYYAN-LABELS: AKI,Out of scope | RAYYAN-EXCLUSION-REASONS: Out of scope,wrong outcome,Out of Inclusion Criteria
rayyan-844943379	Global, regional, and national levels and causes of maternal mortality during 1990-2013: a systematic analysis for the Global Burden of Disease Study 2013	2014	Lancet	0140-6736 (Print) 0140-6736	384	9947	980-1004	Kassebaum, N. J. and Bertozzi-Villa, A. and Coggeshall, M. S. and Shackelford, K. A. and Steiner, C. and Heuton, K. R. and Gonzalez-Medina, D. and Barber, R. and Huynh, C. and Dicker, D. and Templin, T. and Wolock, T. M. and Ozgoren, A. A. and Abd-Allah, F. and Abera, S. F. and Abubakar, I. and Achoki, T. and Adelekan, A. and Ademi, Z. and Adou, A. K. and Adsuar, J. C. and Agardh, E. E. and Akena…		eng		RAYYAN-INCLUSION: {"kibirigedavis"=>"Excluded", "Esther"=>"Excluded", "nanyeenya"=>"Excluded"} | RAYYAN-LABELS: Out of scope | RAYYAN-EXCLUSION-REASONS: wrong outcome,Out of Inclusion Criteria
rayyan-844943380	The growing burden of noncommunicable disease among persons living with HIV in Zimbabwe	2018	AIDS (London, England)	1473-5571 0269-9370	32	6	773-782	Smit, Mikaela and Olney, Jack and Ford, Nathan P. and Vitoria, Marco and Gregson, Simon and Vassall, Anna and Hallett, Timothy B.	http://ovidsp.ovid.com/ovidweb.cgi?T=JS&PAGE=reference&D=med15&NEWS=N&AN=29369158			RAYYAN-INCLUSION: {"kibirigedavis"=>"Excluded", "Esther"=>"Excluded", "nanyeenya"=>"Excluded"} | RAYYAN-EXCLUSION-REASONS: background article,wrong publication type
rayyan-844943381	Growing up with HIV	2018	Topics in Antiviral Medicine	2161-5853	26		44s	Flynn, P. M.	https://www.iasusa.org/sites/default/files/tam/apr_2018.pdf http://ovidsp.ovid.com/ovidweb.cgi?T=JS&PAGE=reference&D=emed19&NEWS=N&AN=621728583	English		RAYYAN-INCLUSION: {"kibirigedavis"=>"Excluded", "Esther"=>"Excluded", "nanyeenya"=>"Excluded"} | RAYYAN-EXCLUSION-REASONS: Irrelevant,wrong population,Out of Inclusion Criteria
rayyan-844943382	HAART, DOTS and renal disease of patients co-infected with HIV/AIDS and TB in the South West Region of Cameroon	2015	BMC public health	1471-2458 (electronic) 1471-2458	15		1040	Nsagha, D. S. and Pokam, B. T. and Assob, J. C. and Njunda, A. L. and Kibu, O. D. and Tanue, E. A. and Ayima, C. W. and Weledji, P. E.	http://ovidsp.ovid.com/ovidweb.cgi?T=JS&PAGE=reference&D=emed16&NEWS=N&AN=615832148	English		RAYYAN-INCLUSION: {"kibirigedavis"=>"Excluded", "Esther"=>"Excluded", "nanyeenya"=>"Excluded"} | RAYYAN-EXCLUSION-REASONS: background article,wrong publication type
rayyan-844943384	Haemodialysis for paediatric acute kidney injury in Ibadan, South West Nigeria: Preliminary report	2013	Pediatric Nephrology	0931-041X	28	8	1416-1417	Ademola, A. D. and Asinobi, A. O. and Alao, M. A.	http://ovidsp.ovid.com/ovidweb.cgi?T=JS&PAGE=reference&D=emed14&NEWS=N&AN=71127137	English		RAYYAN-INCLUSION: {"kibirigedavis"=>"Excluded", "Esther"=>"Excluded", "nanyeenya"=>"Excluded"} | RAYYAN-LABELS: Out of scope | RAYYAN-EXCLUSION-REASONS: Out of scope,wrong outcome,Out of Inclusion Criteria
rayyan-844943385	Haemophagocytic lymphohistiocytosis: Five years' experience at tertiary hospitals in free state Province, South Africa	2020	Southern African Journal of Critical Care	1562-8264 2078-676X	36	2	114-119	Nienkemper, M. and Malherbe, J. and Barrett, C.	http://www.sajcc.org.za/index.php/sajcc/article/view/413 http://ovidsp.ovid.com/ovidweb.cgi?T=JS&PAGE=reference&D=emed22&NEWS=N&AN=2011681979	English		RAYYAN-INCLUSION: {"kibirigedavis"=>"Excluded", "Esther"=>"Excluded", "nanyeenya"=>"Excluded"} | RAYYAN-LABELS: Out of scope | RAYYAN-EXCLUSION-REASONS: Irrelevant,wrong outcome,Out of Inclusion Criteria
rayyan-844943386	HCV Seroprevalence among HIV Patients and Associated Comorbidities at One Primary Health Facility in Rwanda	2021	The American journal of tropical medicine and hygiene	1476-1645 0002-9637	104	5	1747-1750	Munyemana, Jean Bosco and Mukanoheli, Esperance and Nsabimana, Theoneste and Niringiyumukiza, Jean Damascene	http://ovidsp.ovid.com/ovidweb.cgi?T=JS&PAGE=reference&D=medl&NEWS=N&AN=33720846			RAYYAN-INCLUSION: {"kibirigedavis"=>"Excluded", "Esther"=>"Excluded", "nanyeenya"=>"Excluded"} | RAYYAN-EXCLUSION-REASONS: Irrelevant,Out of Inclusion Criteria
rayyan-844943387	Health-related quality of life in children and adolescents with end-stage renal disease receiving dialysis in Johannesburg	2018	South African Journal of Child Health	1999-7671	12	2	58-62	Obiagwu, Patience Ngozi and Sangweni, Beauty and Moonsamy, Glenda and Khumalo, Tholang and Levy, Cecil				RAYYAN-INCLUSION: {"kibirigedavis"=>"Excluded", "Esther"=>"Excluded", "nanyeenya"=>"Excluded"} | RAYYAN-EXCLUSION-REASONS: wrong outcome
rayyan-844943388	Hepatic and renal toxicity and associated factors among HIV-infected children on antiretroviral therapy: a prospective cohort study	2019	HIV medicine	1468-1293 1464-2662	20	2	147-156	Tadesse, B. T. and Foster, B. A. and Kabeta, A. and Ayalew, F. and H/Meskel, G. and Jerene, D. and Makonnen, E. and Aklillu, E.	http://ovidsp.ovid.com/ovidweb.cgi?T=JS&PAGE=reference&D=med16&NEWS=N&AN=30474906			Comment in (CIN) | RAYYAN-INCLUSION: {"kibirigedavis"=>"Included", "Esther"=>"Included", "nanyeenya"=>"Included"} | RAYYAN-LABELS: not age disaggregated
rayyan-844943389	Hepatitis B, Hepatitis C, and Human Immune deficiency Virus Seroconversion Positivity Rates and Their Potential Risk Factors Among Patients on Maintenance Hemodialysis in Cameroon	2016	Iranian journal of kidney diseases	1735-8604 1735-8582	10	5	304-309	Halle, Marie-Patrice and Choukem, Simeon-Pierre and Kaze, Francois Folefack and Ashuntantang, Gloria and Tchamago, Vanessa and Mboue-Djieka, Yannick and Temfack, Elvis and Luma, Henry Namme	http://ovidsp.ovid.com/ovidweb.cgi?T=JS&PAGE=reference&D=med13&NEWS=N&AN=27721229			RAYYAN-INCLUSION: {"kibirigedavis"=>"Excluded", "Esther"=>"Excluded", "nanyeenya"=>"Excluded"} | RAYYAN-EXCLUSION-REASONS: Irrelevant,Out of Inclusion Criteria
rayyan-844943391	Hepatitis C virus infection in nephrology patients	2011	Alexandria Journal of Medicine	2090-2948	47	2		Rostaing, Lionel and Kamar, Nassim				RAYYAN-INCLUSION: {"kibirigedavis"=>"Excluded", "Esther"=>"Excluded", "nanyeenya"=>"Excluded"} | RAYYAN-EXCLUSION-REASONS: Irrelevant,Out of Inclusion Criteria
rayyan-844943392	Hepatitis C virus seropositivity in a South African Cohort of HIV co-infected, ARV naive patients is associated with renal insufficiency and increased mortality	2008	Journal of medical virology	1096-9071 0146-6615	80	9	1530-6	Parboosing, Raveen and Paruk, Imran and Lalloo, Umesh G.	http://ovidsp.ovid.com/ovidweb.cgi?T=JS&PAGE=reference&D=med7&NEWS=N&AN=18649335			RAYYAN-INCLUSION: {"kibirigedavis"=>"Excluded", "Esther"=>"Excluded", "nanyeenya"=>"Excluded"} | RAYYAN-EXCLUSION-REASONS: Irrelevant,Out of Inclusion Criteria
rayyan-844943393	High prevalence of undiagnosed chronic kidney disease among at-risk population in Kinshasa, the Democratic Republic of Congo	2009	BMC nephrology	1471-2369	10		18	Sumaili, Ernest K. and Cohen, Eric P. and Zinga, Chantal V. and Krzesinski, Jean-Marie and Pakasa, Nestor M. and Nseka, Nazaire M.	http://ovidsp.ovid.com/ovidweb.cgi?T=JS&PAGE=reference&D=med7&NEWS=N&AN=19622160			RAYYAN-INCLUSION: {"kibirigedavis"=>"Excluded", "Esther"=>"Excluded", "nanyeenya"=>"Excluded"} | RAYYAN-LABELS: Non HIV,not age disaggregated | RAYYAN-EXCLUSION-REASONS: wrong population
rayyan-844943394	Highlights: Sub-Saharan Africa Health Report 1-15 Aug 07	2007		978-2-00-708216-6 2-00-708216-0					https://search.ebscohost.com/login.aspx?direct=true&AuthType=cookie,ip,shib&db=awn&AN=AFP20070821601001&site=ehost-live			Note: Highlights: Sub-Saharan Africa Health Report 1-15 Aug 07 The following is a roundup of selected health reporting monitored in Sub-Saharan Africa from 1 through 15 August 2007 AVIAN INFLUENZA Southern Africa RSA: Agriculture Department States Country Free From H5N1 Avian Influenza On 2 August, BuaNews reported that, as more innovative solutions are sought to combat avian influenza, the Unite…
ning from 9	417 in 2005 to 8	748 last year. The cure rate for new cases decreased from 61.5 percent in 2004 to 48.9 percent in 2005. Angola: Health Ministry Reports Cholera Epidemic Kills 419 Since Start of 2007 According to Lusa on 14 August	and 73 in Benguela	which are the most affected areas. The capital Luanda has reported 6	692 cases	followed by Benguela with 3	681	and Cabinda with 1	721. Zambia: NGO Urges Drug Manufacturer Roche To Compensate Patients On 14 August	the Zambia Daly Mail reported that the Treatment Advocacy and Literacy Campaign	TALC	also should compensate people who are receiving the anti-retroviral drug for their treatment. TALC Programs Manager Felix Mwanza stated that the government should come up with a well-articulated cost-benefit analysis that will consider the people exposed to Viracept and mothers that might have lost their babies as a result of taking the drug. [Lusaka Zambia Daily Mail (Internet Version-WWW) in En…	000 Insecticide Treated Mosquito Nets To Be Distributed On 1 August	000 insecticide-treated mosquito nets	ITNs	will be distributed through the US Presidential Malaria Initiative. Dr. Chituwo was speaking during the 31 July launch of a program through which 1	460	000 ITNs will be distributed in three provinces with support from the World Bank and the Global Fund to Fight HIV/AIDS	Tuberculosis	and Malaria. [Lusaka The Post (Internet Version-WWW) in English -- daily pro-opposition newspaper; Internet: http://www.postzambia.com ] Central/West Africa Cote d'Ivoire: Authorities Initiate Hernia	Prostate Screening Campaign in Alepe On 14 August	the Ivorian Press Agency reported that the General Council of Alepe organized a hernia and prostate screening campaign in the Department of Alepe from 30 July to 11 August. For two weeks	a mobile medical team led by Dr. Aka Kassy went across the Department of Alepe. According to Dr. Kassy	several hernia and prostate cases were detected. Those for whom the disease still was at an early stage received some prescriptions and counseling. He also added that those who were at a more advanced stage were referred to the hospital for emergency care. [Abidjan AIP (Internet Version-WWW) in French -- state-owned	government-controlled news agency Agence Ivoirienne de Presse; Internet: http://www.aip.ci ] DRC: Authorities Register Nine Cases as Cholera Breaks Out in Pweto Territory Radio Okapi reported on 11 August that the outbreak of cholera in Pweto Territory	600 kilometers south of Kalemie in Katanga Province	is of great concern to the territorial administrator. Within two days	economic and social issues affecting humanitarian efforts] Uganda: Authorities Monitor Nearly 100 for Signs of Marburg Hemorrhagic Fever The website of Kampala The New Vision reported on 3 August that nearly 100 people nationwide are being monitored for possible signs of the Marburg viral disease	which has claimed one life to date. Twenty of the people are being monitored in Kampala	a senior Ministry of Health official stated on 2 August. Seventy of those under surveillance are employees of the now-closed Kitaka gold mine in the Kamwenge District	stated Dr. Sam Zaramba	the director general of health services. ""We are monitoring those who came into close contact with these patients	Dr. Zaramba stated. ""We also are monitoring the workers in the gold mine. In total	there are just fewer than 100 people being monitored."" On 1 August	Junior Health Minister Richard Nduhuura told parliament: ""We have one confirmed case of the Marburg virus disease	who died on 14 July 2007. The second suspected case has recovered fully. Both cases are gold miners from the Kitaka Mine located in the Kakasi Forest Reserve in Kamwenge District."" On 2 August	it emerged that Ministry of Health officials were put on alert a few days earlier after a suspected Marburg fever patient who had traveled from the Kitaka mine was discovered in Kyebando	a residential neighborhood north of Kampala. The suspect spent nine days in Mulago Hospital	where he had gone for treatment following a fever attack. The patient who died checked into a private hospital in Kampala. A doctor from the hospital stated: ""A month ago	we received the patient sus ected to be suffering from that fever. We isolated the patient; unfortunately	he passed away. Samples were sent to the Virus Research Institute and the Center for Disease Control. ""The results confirmed that the patient had died of that fever. On confirmation of that	we notified the Ministry of Health."" Dr. Zaramba stated that	although ministry experts are monitoring suspected patients closely	no cases of real infection have been registered since. For ethical reasons	Dr. Zaramba declined to name the exact location where a Ministry of Health team is undertaking the monitoring	but the experts have taken blood samples of people with which patients	or those suspected to be patients	came into contact. The Marburg hemorrhagic fever was detected in Kamwenge District last month. To contain Marburg	the government has established a multidisciplinary taskforce composed of national and international experts
rayyan-844943396	Highlights: Sub-Saharan Africa Health Report 16-29 Feb 08	2008							https://search.ebscohost.com/login.aspx?direct=true&AuthType=cookie,ip,shib&db=awn&AN=FP20080306601001&site=ehost-live			Note: Highlights: Sub-Saharan Africa Health Report 16-29 Feb 08 The following is a roundup of selected health reporting monitored in Sub-Saharan Africa from 16 through 29 February 2008 AVIAN INFLUENZA Southern Africa (there are no items in this category) Central/West Africa Benin: WHO Donates Medications, Protective Equipment To Combat Avian Influenza The website of Cotonou Le Matinal reported on…
ubu Dokshi. A week earlier	four children were hospitalized for measles in the area. Dokshi told NAN that the disease successfully was curtailed through massive immunization and the provision of drugs to affected children. He blamed the outbreak on ignorance among some residents	who shunned immunization. ""The areas mostly affected include the Garin Tuwo	where many children were left out in the past immunization exercises	he stated. Dokshi added that about 1.2 million naira was received from the state government to fight the outbreak. [Abuja NAN(Internet Version-E-mail) in English -- e-mailed version of the state-owned	government-controlled News Agency of Nigeria] DRC: NGO Reports Cholera Epidemic in Lubumbashi	Likasi ACP reported on 25 February that soiled water and poverty were keeping the cholera epidemic alive in the popular areas of Lubumbashi	the provincial capital of Katanga. Based on an undetermined source	ACP asserted that two popular areas of Lubumbashi were affected seriously by cholera with some 2	600 recorded cases and 50 deaths in four months. Bertrand Perrochet	the coordinator of the Congolese emergency pool of Doctors Without Borders	talked about 60 new cases being recoded in Lubumbashi and Likasi	government-controlled news agency	Agence Congolaise de Presse] Ghana: US President Reaffirms $17 Million Donation To Combat Malaria On 22 February	PMI. The initiative	which officially was launched by US Ambassador Pamela E. Bridgewater in the Central Region on 13 December 2007	will operate in Ghana for the three years of 2008 through 2010 with $17 million for the first year. The funds will be used to purchase life-saving commodities such as insecticide-treated bed nets and pesticides for household spraying	to provide materials and show people how to retreat old bed nets	and to provide technical assistance to improve malaria prevention	treatment	and diagnosis. The PMI will work with the Ministry of Health	the Ghana Health Service	and the National Malaria Control Program closely	in order to implement Ghana's sound national malaria control strategy	the report stated. [Accra Newtimesonline.com in English -- online version of the state-owned	government-controlled The Ghanaian Times daily; URL: http://www.newtimesonline.com ] Cote d'Ivoire: WHO Warns Country Unprepared for Response to Meningitis Threat On 21 February	the UN's Integrated Regional Information Network	IRIN	confirmed that the rejection of the vaccine remained rampant. She added that the state government was to blame because of the question mark it raised over the vaccines earlier made Kano residents reject the administering of the vaccine to their children. Malam Abdullahi Sani Zango	the permanent secretary of the Kano State Ministry of Health	stated that the ministry has been mobilizing the public to accept the vaccine. He added that it was unfortunate that some people still did not appreciate the need to allow their children to receive the vaccine. Ghana: State Radio Reports US Government 'On Track' Regarding Health Assistance to Africa Ghana Broadcasting Corporation Radio 1 reported on 16 February that President Bush has announced n…	OPIC	will mobilize $875 million in capital for the continent. This is in addition to $750 million in investment capital that will be mobilized by OPIC Funds announced by the US Administration last November	bringing the total to more than $1.6 billion. Meanwhile	the US Government states that it is on track to increase total assistance to Africa to $8.7 billion by 2010	double the level of assistance in 2004. In addition	the President's Malaria Initiative	which was launched by President Bush in 2005	is aiding efforts to combat the disease in Africa. It is estimated to have reached 25 million people in sub-Saharan Africa already	in order to help in the fight against malaria. President Bush announced this before he and the wife started a five-nation African tour that is to include Ghana. Correspondent Kumah Drah reports from Washington DC that the assistance will help combat malaria	HIV	and AIDS: ""Since 2003	Mr Bush has visited the continent twice	but his wife has done so more regularly. As an ambassador for her husband	she has visited the continent five times. The fight against malaria	HIV	and AIDS was very important to her. Prior to speeches at the National Museum of Africa	a 15-minute documentary on the President's Emergency Plan for AIDS Relief	produced in partnership with Warner Brothers	was previewed. President Bush launched the AIDS relief plan in 2003
rayyan-844943397	The histological appearances of the adult kidney in HIV infection at autopsy at the University Teaching Hospital in Lusaka	2017	Medical Journal of Zambia	0047-651X	44	1	2016-09-01	Mucheleng'anga, Adam Luchen and Kapenda, C and Mudenda, V and Marimo, C				RAYYAN-INCLUSION: {"kibirigedavis"=>"Excluded", "Esther"=>"Excluded", "nanyeenya"=>"Excluded"} | RAYYAN-EXCLUSION-REASONS: Irrelevant,Out of Inclusion Criteria
rayyan-844943398	The histological spectrum of CKD in hiv-infected black patients: A single-centre experience	2019	Journal of the American Society of Nephrology	1533-3450	30		220	Onu, U. C. and Adu, D. and Ojo, A. O. and Ulasi, I. I.	https://www.asn-online.org/api/download/?file=/education/kidneyweek/archives/KW19Abstracts.pdf http://ovidsp.ovid.com/ovidweb.cgi?T=JS&PAGE=reference&D=emed20&NEWS=N&AN=633768732	English		RAYYAN-INCLUSION: {"kibirigedavis"=>"Excluded", "Esther"=>"Excluded", "nanyeenya"=>"Excluded"} | RAYYAN-EXCLUSION-REASONS: wrong population,Out of Inclusion Criteria
rayyan-844943399	Histopathological pattern of non-neoplastic renal biopsies in a developing renal center in Nigeria	2012	Histopathology	0309-0167	61		172-173	Okolo, C. A. and Asinobi, A. and Arije, A.	http://ovidsp.ovid.com/ovidweb.cgi?T=JS&PAGE=reference&D=emed13&NEWS=N&AN=70934540	English		RAYYAN-INCLUSION: {"kibirigedavis"=>"Excluded", "Esther"=>"Excluded", "nanyeenya"=>"Excluded"} | RAYYAN-EXCLUSION-REASONS: Irrelevant,Out of Inclusion Criteria
rayyan-844943400	Histoplasmosis in African children: clinical features, diagnosis and treatment	2022	Therapeutic advances in infectious disease	2049-9361	9		2.04994e+16	Ekeng, Bassey Ewa and Edem, Kevin and Akintan, Patricia and Oladele, Rita O.	http://ovidsp.ovid.com/ovidweb.cgi?T=JS&PAGE=reference&D=pmnm&NEWS=N&AN=35083042			RAYYAN-INCLUSION: {"kibirigedavis"=>"Excluded", "Esther"=>"Excluded", "nanyeenya"=>"Excluded"} | RAYYAN-EXCLUSION-REASONS: Irrelevant,Out of Inclusion Criteria
rayyan-844943401	HIV associated lupus like nephropathy	2014	Ethiopian Journal of Health Sciences	1029-1857	24	3	277-283	Hamid, Changal Khalid and Hameed, Raina Abdul and Khaliq, Baba Iqbal and Manzoor, Raina and Hamid, Changal Qayum				RAYYAN-INCLUSION: {"kibirigedavis"=>"Excluded", "Esther"=>"Excluded", "nanyeenya"=>"Excluded"} | RAYYAN-EXCLUSION-REASONS: wrong study design
rayyan-844943402	HIV associated nephropathy in a child with stable HIV infection	2010	Archives of Disease in Childhood	0003-9888	95		A82	Singh, C. and Hegde, S.	http://adc.bmj.com/cgi/content/meeting_abstract/95/1_MeetingAbstracts/A82-a?sid=a6f8589e-d69e-41e6-b2d3-f14ecb5b3df9 http://ovidsp.ovid.com/ovidweb.cgi?T=JS&PAGE=reference&D=emed11&NEWS=N&AN=70367508	English		RAYYAN-INCLUSION: {"kibirigedavis"=>"Excluded", "Esther"=>"Excluded", "nanyeenya"=>"Excluded"} | RAYYAN-EXCLUSION-REASONS: wrong population,Out of Inclusion Criteria
rayyan-844943403	HIV infection and increased food insecurity are associated with adverse body composition changes among pregnant and lactating Kenyan women	2019	European Journal of Clinical Nutrition	9543007	73	3	474-482	WidenElizabeth, M. and Tsai, Irene and Collins, Shalean M. and Wekesa, Pauline and China, Joy and Krumdieck, Natalie and Miller, Joshua D. and Weiser, Sheri D. and Onono, Maricianah and Young, Sera L.	https://search.ebscohost.com/login.aspx?direct=true&AuthType=cookie,ip,shib&db=awn&AN=30185898&site=ehost-live			Note: Contract Number: R01MH107330/U.S. Department of Health &amp; Human Services; NIH; National Institute of Mental Health (NIMH); R01MH095683/U.S. Department of Health &amp; K99HD086304/U.S. Department of Health &amp; Eunice Kennedy Shriver National Institute of Child Health and Human Development (NICHD); T32DK091227; T32 DK007559/U.S. Department of Health &amp; National Institute of Diabetes a…
rayyan-844943404	HIV infection in patients requiring dialysis in Maiduguri, Nigeria	2004	The International journal of artificial organs	0391-3988	27	11	1000-2	Nwankwo, E. A. and Ene, A. C.	http://ovidsp.ovid.com/ovidweb.cgi?T=JS&PAGE=reference&D=med5&NEWS=N&AN=15636058			RAYYAN-INCLUSION: {"kibirigedavis"=>"Excluded", "Esther"=>"Excluded", "nanyeenya"=>"Excluded"} | RAYYAN-EXCLUSION-REASONS: wrong population
rayyan-844943405	HIV nephropathy in children in KwaZulu-Natal, South Africa	2010	Pediatric Nephrology	0931-041X	25	9	1874	Bhimma, R. and Ramsuran, D. and Ramdial, P. K. and Naicker, A. and Naicker, E. and Adkikari, M.	http://ovidsp.ovid.com/ovidweb.cgi?T=JS&PAGE=reference&D=emed11&NEWS=N&AN=70438500	English		RAYYAN-INCLUSION: {"kibirigedavis"=>"Included", "Esther"=>"Excluded", "nanyeenya"=>"Excluded"} | RAYYAN-EXCLUSION-REASONS: wrong outcome,wrong study design
rayyan-844943406	HIV Type 1 genetic diversity and naturally occurring polymorphisms in HIV type 1 Kenyan isolates: implications for integrase inhibitors	2012	AIDS research and human retroviruses	1931-8405 0889-2229	28	8	933-6	Nyamache, Anthony Kebira and Muigai, Anne W. T. and Nganga, Zipporah and Khamadi, Samoel A.	http://ovidsp.ovid.com/ovidweb.cgi?T=JS&PAGE=reference&D=med9&NEWS=N&AN=21919802			RAYYAN-INCLUSION: {"kibirigedavis"=>"Excluded", "Esther"=>"Excluded", "nanyeenya"=>"Excluded"} | RAYYAN-EXCLUSION-REASONS: Irrelevant,Out of Inclusion Criteria
rayyan-844943407	HIV type 1 group M clades infecting subjects from rural villages in equatorial rain forests of Cameroon	2002	Journal of acquired immune deficiency syndromes (1999)	1525-4135	31	5	495-505	Zhong, Ping and Burda, Sherri and Urbanski, Mateusz and Kenfack, Henriette and Tongo, Marcel and Heyndrickx, Leo and Nanfack, Aubin and Shang, Judith and Agyingi, Lucy and Zolla-Pazner, Susan and Zekeng, Leopold and Nyambi, Phillipe	http://ovidsp.ovid.com/ovidweb.cgi?T=JS&PAGE=reference&D=med4&NEWS=N&AN=12473838			RAYYAN-INCLUSION: {"kibirigedavis"=>"Excluded", "Esther"=>"Excluded", "nanyeenya"=>"Excluded"} | RAYYAN-EXCLUSION-REASONS: Irrelevant,Out of Inclusion Criteria
rayyan-844943408	HIV with non-communicable diseases in primary care in Kibera, Nairobi, Kenya: Characteristics and outcomes 2010-2013	2015	Transactions of the Royal Society of Tropical Medicine and Hygiene	0035-9203 1878-3503	109	7	440-446	Edwards, J. K. and Bygrave, H. and Van Den Bergh, R. and Kizito, W. and Cheti, E. and Kosgei, R. J. and Sobry, A. and Vandenbulcke, A. and Vakil, S. N. and Reid, T.	http://trstmh.oxfordjournals.org/content/by/year/2013 http://ovidsp.ovid.com/ovidweb.cgi?T=JS&PAGE=reference&D=emed16&NEWS=N&AN=605485327	English		RAYYAN-INCLUSION: {"kibirigedavis"=>"Excluded", "Esther"=>"Excluded", "nanyeenya"=>"Excluded"} | RAYYAN-EXCLUSION-REASONS: Irrelevant,Out of Inclusion Criteria
rayyan-844943409	HIV-1 CRF09_cpx circulates in the North West province of Cameroon where CRF02_AG infections predominate and recombinant strains are common	2004	AIDS Research and Human Retroviruses	0889-2229	20	12	1358-1363	Burda, S. T. and Konings, F. A. J. and Williams, C. A. U. and Anyangwe, C. and Nyambi, P. N.	http://ovidsp.ovid.com/ovidweb.cgi?T=JS&PAGE=reference&D=emed8&NEWS=N&AN=40065932	English		RAYYAN-INCLUSION: {"kibirigedavis"=>"Excluded", "Esther"=>"Excluded", "nanyeenya"=>"Excluded"} | RAYYAN-LABELS: Out of scope | RAYYAN-EXCLUSION-REASONS: Irrelevant,Out of Inclusion Criteria
rayyan-844943410	HIV-1 drug resistance and third-line therapy outcomes in patients failing second-line therapy in Zimbabwe	2018	Open Forum Infectious Diseases	2328-8957 (electronic) 2328-8957	5	2	ofy005	Chimbetete, C. and Katzenstein, D. and Shamu, T. and Spoerri, A. and Estill, J. and Egger, M. and Keiser, O.	http://ofid.oxfordjournals.org/?code=ofid&homepage.x=83&homepage.y=5&.cgifields=code http://ovidsp.ovid.com/ovidweb.cgi?T=JS&PAGE=reference&D=emed19&NEWS=N&AN=621385462	English		RAYYAN-INCLUSION: {"kibirigedavis"=>"Excluded", "Esther"=>"Excluded", "nanyeenya"=>"Excluded"} | RAYYAN-LABELS: Out of scope | RAYYAN-EXCLUSION-REASONS: Irrelevant,Out of Inclusion Criteria
rayyan-844943411	HIV-associated immune complex glomerulonephritis with "lupus-like" features	2011	Saudi journal of kidney diseases and transplantation : an official publication of the Saudi Center for Organ Transplantation, Saudi Arabia	1319-2442	22	4	769-73	Pakasa, Nestor M. and Binda, P. M.	http://ovidsp.ovid.com/ovidweb.cgi?T=JS&PAGE=reference&D=med8&NEWS=N&AN=21743226			RAYYAN-INCLUSION: {"kibirigedavis"=>"Excluded", "Esther"=>"Excluded", "nanyeenya"=>"Excluded"} | RAYYAN-EXCLUSION-REASONS: Out of scope,Out of Inclusion Criteria
rayyan-844943412	HIV-Associated Nephropathy among Children with Renal Disease in Port Harcourt, Nigeria	2021	West African journal of medicine	0189-160X	38	4	307-312	Uchenwa, T. A. and Anochie, I. C.	http://ovidsp.ovid.com/ovidweb.cgi?T=JS&PAGE=reference&D=med19&NEWS=N&AN=33900708			RAYYAN-INCLUSION: {"kibirigedavis"=>"Included", "Esther"=>"Excluded", "nanyeenya"=>"Excluded"} | RAYYAN-LABELS: Full text not found
rayyan-844943413	HIV-associated nephropathy in the setting of maximal virologic suppression	2011	Pediatric Nephrology	0931-041X 1432-198X	26	6	973-977	Hegde, S. and Singh, C. and Ohare, B.	http://ovidsp.ovid.com/ovidweb.cgi?T=JS&PAGE=reference&D=emed12&NEWS=N&AN=51295004	English		RAYYAN-INCLUSION: {"kibirigedavis"=>"Excluded", "Esther"=>"Excluded", "nanyeenya"=>"Excluded"} | RAYYAN-EXCLUSION-REASONS: wrong study design,wrong publication type
rayyan-844943414	HIV-Positive Kidney Donor Selection for HIV-Positive Transplant Recipients	2018	Journal of the American Society of Nephrology : JASN	1533-3450 1046-6673	29	4	1090-1095	Muller, Elmi and Barday, Zunaid	http://ovidsp.ovid.com/ovidweb.cgi?T=JS&PAGE=reference&D=med15&NEWS=N&AN=29330339			RAYYAN-INCLUSION: {"kibirigedavis"=>"Excluded", "Esther"=>"Excluded", "nanyeenya"=>"Excluded"} | RAYYAN-EXCLUSION-REASONS: Irrelevant,Out of Inclusion Criteria
rayyan-844943415	HIV-positive kidney transplants for HIV-positive individuals: attitudes and concerns of South African patients and health care workers	2010	South African medical journal = Suid-Afrikaanse tydskrif vir geneeskunde	0256-9574	100	2	96-8	Gokool, Suzanne and Fabian, June and Venter, W. D. Francois and MacPhail, Catherine and Naicker, Saraladevi	http://ovidsp.ovid.com/ovidweb.cgi?T=JS&PAGE=reference&D=med8&NEWS=N&AN=20459911			RAYYAN-INCLUSION: {"kibirigedavis"=>"Excluded", "Esther"=>"Excluded", "nanyeenya"=>"Excluded"} | RAYYAN-EXCLUSION-REASONS: Irrelevant,Out of Inclusion Criteria
rayyan-844943416	Hospitalization and Predictors of Inpatient Mortality among HIV-Infected Patients in Jimma University Specialized Hospital, Jimma, Ethiopia: Prospective Observational Study	2020	AIDS Research and Treatment	2090-1240 2090-1259	2020		1872358	Mishore, K. M. and Hussein, N. and Huluka, S. A.	http://www.hindawi.com/journals/art/ http://ovidsp.ovid.com/ovidweb.cgi?T=JS&PAGE=reference&D=emed21&NEWS=N&AN=2006163052	English		RAYYAN-INCLUSION: {"kibirigedavis"=>"Excluded", "Esther"=>"Excluded", "nanyeenya"=>"Excluded"} | RAYYAN-EXCLUSION-REASONS: Irrelevant,Out of Inclusion Criteria
rayyan-844943417	Human heredity and health (H3) in africa kidney disease research network: A focus on methods in sub-Saharan Africa	2015	Clinical Journal of the American Society of Nephrology	1555-9041 1555-905X	10	12	2279-2287	Osafo, C. and Raji, Y. R. and Burke, D. and Tayo, B. O. and Tiffin, N. and Moxey-Mims, M. M. and Rasooly, R. S. and Kimmel, P. L. and Ojo, A. and Adu, D. and Parekh, R. S.	http://cjasn.asnjournals.org/content/10/12/2279.full.pdf http://ovidsp.ovid.com/ovidweb.cgi?T=JS&PAGE=reference&D=emed16&NEWS=N&AN=608295968	English		RAYYAN-INCLUSION: {"kibirigedavis"=>"Excluded", "Esther"=>"Excluded", "nanyeenya"=>"Excluded"} | RAYYAN-EXCLUSION-REASONS: background article,Out of Inclusion Criteria
rayyan-844943419	Human immunodeficiency virus type 1 elite neutralizers: individuals with broad and potent neutralizing activity identified by using a high-throughput neutralization assay together with an analytical selection algorithm	2009	Journal of virology	1098-5514 0022-538X	83	14	7337-48	Simek, Melissa D. and Rida, Wasima and Priddy, Frances H. and Pung, Pham and Carrow, Emily and Laufer, Dagna S. and Lehrman, Jennifer K. and Boaz, Mark and Tarragona-Fiol, Tony and Miiro, George and Birungi, Josephine and Pozniak, Anton and McPhee, Dale A. and Manigart, Olivier and Karita, Etienne and Inwoley, Andre and Jaoko, Walter and Dehovitz, Jack and Bekker, Linda-Gail and Pitisuttithum, Pu…	http://ovidsp.ovid.com/ovidweb.cgi?T=JS&PAGE=reference&D=med7&NEWS=N&AN=19439467			RAYYAN-INCLUSION: {"kibirigedavis"=>"Excluded", "Esther"=>"Excluded", "nanyeenya"=>"Excluded"} | RAYYAN-EXCLUSION-REASONS: Irrelevant,Out of Inclusion Criteria
rayyan-844943420	Human immunodeficiency virus-associated nephropathy (HIVAN) in Nigerian children	2008	Pediatric nephrology (Berlin, Germany)	0931-041X	23	1	117-22	Anochie, Ifeoma C. and Eke, Felicia U. and Okpere, Augustina N.	http://ovidsp.ovid.com/ovidweb.cgi?T=JS&PAGE=reference&D=med7&NEWS=N&AN=17985161			RAYYAN-INCLUSION: {"kibirigedavis"=>"Included", "Esther"=>"Excluded", "nanyeenya"=>"Excluded"} | RAYYAN-EXCLUSION-REASONS: wrong outcome
rayyan-844943421	Hypertension and obesity as cardiovascular risk factors among HIV seropositive patients in Western Kenya	2011	PLoS ONE	1932-6203 (electronic) 1932-6203	6	7	e22288	Bloomfield, G. S. and Hogan, J. W. and Keter, A. and Sang, E. and Carter, E. J. and Velazquez, E. J. and Kimaiyo, S.	http://www.plosone.org/article/fetchObjectAttachment.action?uri=info%3Adoi%2F10.1371%2Fjournal.pone.0022288&representation=PDF http://ovidsp.ovid.com/ovidweb.cgi?T=JS&PAGE=reference&D=emed12&NEWS=N&AN=362137059	English		RAYYAN-INCLUSION: {"kibirigedavis"=>"Excluded", "Esther"=>"Excluded", "nanyeenya"=>"Excluded"} | RAYYAN-LABELS: Out of scope | RAYYAN-EXCLUSION-REASONS: wrong population,Out of Inclusion Criteria
rayyan-844943422	Hypertension, end-stage renal disease and mesangiocapillary glomerulonephritis in methamphetamine users	2015	South African Medical Journal		105	3	199-201	Jones, Erika S Wilshire and Rayner, Brian Lindsay				RAYYAN-INCLUSION: {"kibirigedavis"=>"Excluded", "Esther"=>"Excluded", "nanyeenya"=>"Excluded"} | RAYYAN-EXCLUSION-REASONS: wrong population,Out of Inclusion Criteria
rayyan-844943423	Hypoalbuminaemia in orthopaedic trauma patients in a rural hospital in South Africa	2022	International Orthopaedics	0341-2695 1432-5195	46	1	37-42	Maimin, D. G. and Laubscher, M. and Maqungo, S. and Marais, L. C.	https://link.springer.de/link/service/journals/00264/index.htm http://ovidsp.ovid.com/ovidweb.cgi?T=JS&PAGE=reference&D=emexb&NEWS=N&AN=2011115258	English		RAYYAN-INCLUSION: {"kibirigedavis"=>"Excluded", "Esther"=>"Excluded", "nanyeenya"=>"Excluded"} | RAYYAN-EXCLUSION-REASONS: Irrelevant,Out of Inclusion Criteria
rayyan-844943424	Hypoferritinemia in anemic patients attending a tertiary hospital in Maiduguri, Nigeria	2017	Italian Journal of Medicine	1877-9344 1877-9352	11	2	191-195	Dangana, A. and Nasir, I. A. and Medugu, J. T. and Omale, P. M. and Egenti, B. N.	http://www.italjmed.org/index.php/ijm/article/download/itjm.2016.751/861 http://ovidsp.ovid.com/ovidweb.cgi?T=JS&PAGE=reference&D=emed18&NEWS=N&AN=616861527	English		RAYYAN-INCLUSION: {"kibirigedavis"=>"Excluded", "Esther"=>"Excluded", "nanyeenya"=>"Excluded"} | RAYYAN-LABELS: Out of scope | RAYYAN-EXCLUSION-REASONS: Irrelevant,Out of Inclusion Criteria
rayyan-844943425	Identification and characterization of CRF02_AG, CRF06_cpx, and CRF09_cpx recombinant subtypes in Mali, West Africa	2009	AIDS research and human retroviruses	1931-8405 0889-2229	25	1	45-55	Imamichi, Hiromi and Koita, Ousmane and Dabitao, Djeneba and Dao, Sounkalo and Ibrah, Mahamadou and Sogoba, Dramane and Dewar, Robin L. and Berg, Steve C. and Jiang, Min-Kang and Parta, Mark and Washington, Janice A. and Polis, Michael A. and Lane, H. Clifford and Tounkara, Anatole	http://ovidsp.ovid.com/ovidweb.cgi?T=JS&PAGE=reference&D=med7&NEWS=N&AN=19182920			RAYYAN-INCLUSION: {"kibirigedavis"=>"Excluded", "Esther"=>"Excluded", "nanyeenya"=>"Excluded"} | RAYYAN-EXCLUSION-REASONS: Irrelevant,Out of Inclusion Criteria
rayyan-844943427	Identification of env CRF-10 among HIV variants circulating in rural western Kenya	2003	AIDS research and human retroviruses	0889-2229	19	2	161-5	Songok, Elijah M. and Lihana, Raphael W. and Kiptoo, Michael K. and Genga, Isaiah O. and Kibaya, Rukia and Odhiambo, Frida and Kobayashi, Kana and Ago, Yumi and Ndembi, Nicaise and Okoth, Frederick and Fujiyama, Yoshihide and Imanishi, Jiro and Ichimura, Hiroshi	http://ovidsp.ovid.com/ovidweb.cgi?T=JS&PAGE=reference&D=med5&NEWS=N&AN=12643281			RAYYAN-INCLUSION: {"kibirigedavis"=>"Excluded", "Esther"=>"Excluded", "nanyeenya"=>"Excluded"} | RAYYAN-EXCLUSION-REASONS: Irrelevant,Out of Inclusion Criteria
rayyan-844943428	Illicit intravenous drug use in Johannesburg--medical complications and prevalence of HIV infection	1997	South African medical journal = Suid-Afrikaanse tydskrif vir geneeskunde	0256-9574	87	7	889-91	Williams, P. G. and Ansell, S. M. and Milne, F. J.	http://ovidsp.ovid.com/ovidweb.cgi?T=JS&PAGE=reference&D=med4&NEWS=N&AN=9259726			RAYYAN-INCLUSION: {"kibirigedavis"=>"Excluded", "Esther"=>"Excluded", "nanyeenya"=>"Excluded"} | RAYYAN-EXCLUSION-REASONS: Out of scope,Out of Inclusion Criteria
rayyan-844943429	IMPAACT 2019: PK & SAFETY of DISPERSIBLE ABC/DTG/3TC in CHILDREN with HIV 6 to <14 KG	2022	Topics in Antiviral Medicine	2161-5853	30	1	294	Brooks, K. M. and Kiser, J. and Rani, Y. and Masheto, G. and Patel, F. and Mustich, I. and Heckman, B. and Lojacono, M. and Yin, D. E. and Majji, S. and Chandasana, H. and Rabie, H. and Flynn, P.	https://120qrk11gh163n79gg1cg656-wpengine.netdna-ssl.com/wp-content/uploads/2022/03/march-2022.pdf http://ovidsp.ovid.com/ovidweb.cgi?T=JS&PAGE=reference&D=emexb&NEWS=N&AN=638148915	English		RAYYAN-INCLUSION: {"kibirigedavis"=>"Excluded", "Esther"=>"Excluded", "nanyeenya"=>"Excluded"} | RAYYAN-LABELS: Out of scope | RAYYAN-EXCLUSION-REASONS: Out of scope,Out of Inclusion Criteria
rayyan-844943430	Impact of Antiretroviral Drugs on Renal Doppler Indices of Adult Patients with Human Immunodeficiency Virus/Acquired Immunodeficiency Syndrome in Sub-Saharan African Population	2021	African Journal of Health Sciences	1022-9272	34	3	294-304	Sidi, Mohammed and Ugwu, Anthony C and Patrick, Manafa Onochie and Zira, Joseph Dlama and Dambatta, Abdu Hamisu and Jibo, Umar and Saleh, Mohammed Kabir and Yaâ€™u, Anas and Mansur, Umar				RAYYAN-INCLUSION: {"kibirigedavis"=>"Excluded", "Esther"=>"Excluded", "nanyeenya"=>"Excluded"} | RAYYAN-EXCLUSION-REASONS: wrong population,Out of Inclusion Criteria
rayyan-844943431	Impact of viral infections on urea and creatinine levels in patients with chronic kidney disease on haemodialysis	2013	Journal of Medicine and Biomedical Research	1596-6941	12	1	17-23	Emokpae, MA and Osadolor, HB and Dagogo, T and Emokpae, LA				RAYYAN-INCLUSION: {"kibirigedavis"=>"Excluded", "Esther"=>"Excluded", "nanyeenya"=>"Excluded"} | RAYYAN-LABELS: Out of scope | RAYYAN-EXCLUSION-REASONS: Irrelevant,Out of Inclusion Criteria
rayyan-844943432	Impaired renal function and associated risk factors in newly diagnosed HIV-infected adults in Gulu Hospital, Northern Uganda	2015	BMC nephrology	1471-2369	16		43	Odongo, Pancras and Wanyama, Ronald and Obol, James Henry and Apiyo, Paska and Byakika-Kibwika, Pauline	http://ovidsp.ovid.com/ovidweb.cgi?T=JS&PAGE=reference&D=med12&NEWS=N&AN=25881003			RAYYAN-INCLUSION: {"kibirigedavis"=>"Excluded", "Esther"=>"Excluded", "nanyeenya"=>"Excluded"} | RAYYAN-LABELS: not age disaggregated | RAYYAN-EXCLUSION-REASONS: Out of Inclusion Criteria
rayyan-844943433	Important causes of chronic kidney disease in South Africa	2015	South African Medical Journal		105	4	320-327	Moosa, MR and Van der Walt, I and Naicker, S and Meyers, AM				RAYYAN-INCLUSION: {"kibirigedavis"=>"Excluded", "Esther"=>"Excluded", "nanyeenya"=>"Excluded"} | RAYYAN-EXCLUSION-REASONS: background article,wrong publication type,Out of Inclusion Criteria
rayyan-844943434	Incidence and risk factors for hypertension among HIV patients in rural Tanzania - A prospective cohort study	2017	PloS one	19326203	12	3	0172089-0172089	RodrÃ­guez, ArbolÃ­Eduardo and Mwamelo, Kim and Kalinjuma, Aneth Vedastus and Furrer, Hansjakob and Hatz, Christoph and Tanner, Marcel and Battegay, Manuel and Letang, Emilio	https://search.ebscohost.com/login.aspx?direct=true&AuthType=cookie,ip,shib&db=awn&AN=28273105&site=ehost-live			Note: Address: Virgen del RocÃ­o University Hospital, Seville, Spain.; Ifakara Health Institute, Ifakara, Tanzania.; Ifakara Health Institute, Ifakara, Tanzania.; Department of Infectious Diseases, Bern University Hospital and University of Bern, Bern, Switzerland.; Swiss Tropical and Public Health Institute, Basel, Switzerland.; University of Basel, Basel, Switzerland.; Swiss Tropical and Public…
rayyan-844943437	Incidence of Cardiometabolic Diseases in People With and Without Human Immunodeficiency Virus in the United Kingdom: A Population-Based Matched Cohort Study	2022	J Infect Dis	0022-1899 (Print) 0022-1899	225	8	1348-1356	Gooden, T. E. and Gardner, M. and Wang, J. and Jolly, K. and Lane, D. A. and Benjamin, L. A. and Mwandumba, H. C. and Kandoole, V. and Lwanga, I. B. and Taylor, S. and Manaseki-Holland, S. and Lip, G. Y. H. and Nirantharakumar, K. and Thomas, G. N.		eng		1537-6613 Gooden, Tiffany E Orcid: 0000-0002-3905-5477 Gardner, Mike Wang, Jingya Orcid: 0000-0003-1498-2693 Jolly, Kate Lane, Deirdre A Benjamin, Laura A Mwandumba, Henry C Kandoole, Vanessa Lwanga, Isaac B Taylor, Stephen Manaseki-Holland, Semira Lip, Gregory Y H Nirantharakumar, Krishnarajah Thomas, G Neil MR/P020526/1/MRC_/Medical Research Council/United Kingdom Journal Article Research Suppo…
rayyan-844943438	Incidence, aetiology and outcomes of obstetric-related acute kidney injury in Malawi: a prospective observational study	2018	BMC nephrology	1471-2369	19	1	25	Cooke, William R. and Hemmila, Ulla K. and Craik, Alison L. and Mandula, Chimwemwe J. and Mvula, Priscilla and Msusa, Ausbert and Dreyer, Gavin and Evans, Rhys	http://ovidsp.ovid.com/ovidweb.cgi?T=JS&PAGE=reference&D=med15&NEWS=N&AN=29394890			RAYYAN-INCLUSION: {"kibirigedavis"=>"Excluded", "Esther"=>"Excluded", "nanyeenya"=>"Excluded"} | RAYYAN-LABELS: Acute Kidney Disease | RAYYAN-EXCLUSION-REASONS: Irrelevant,Out of Inclusion Criteria
rayyan-844943440	Incidence, etiology, and outcomes of community-acquired acute kidney injury in pediatric admissions in Malawi	2018	Peritoneal Dialysis International	0896-8608 1718-4304	38	6	405-412	Evans, R. D. R. and Docherty, M. and Seeley, A. and Craik, A. and Mpugna, M. and Mann, S. and Dube, Q. and Dreyer, G. and Hemmila, U.	http://www.pdiconnect.com/content/38/6/405.full.pdf http://ovidsp.ovid.com/ovidweb.cgi?T=JS&PAGE=reference&D=emed19&NEWS=N&AN=624972712	English		RAYYAN-INCLUSION: {"kibirigedavis"=>"Excluded", "Esther"=>"Excluded", "nanyeenya"=>"Excluded"} | RAYYAN-LABELS: AKI,Acute Kidney Disease | RAYYAN-EXCLUSION-REASONS: wrong outcome,Out of Inclusion Criteria
rayyan-844943442	Increased serum creatinine in patients taking tenofovir in combination with dolutegravir: Queries to the National HIV & Tuberculosis Health Care Worker Hotline in South Africa	2021	Pharmacoepidemiology and Drug Safety	1099-1557	30		435-436	Tatz, G. and Mouton, J. and Swart, A. and Chisolm, B. and Uys, A. and Cohen, K.	http://ovidsp.ovid.com/ovidweb.cgi?T=JS&PAGE=reference&D=emexa&NEWS=N&AN=636198878	English		RAYYAN-INCLUSION: {"kibirigedavis"=>"Excluded", "Esther"=>"Excluded", "nanyeenya"=>"Excluded"} | RAYYAN-LABELS: Other kidney related study | RAYYAN-EXCLUSION-REASONS: Out of scope,Out of Inclusion Criteria
rayyan-844943443	The influence of HIV and schistosomiasis on renal function: a cross-sectional study among children at a hospital in Tanzania	2015	PLoS neglected tropical diseases	1935-2735 1935-2727	9	1	e0003472	Kayange, Neema M. and Smart, Luke R. and Downs, Jennifer A. and Maskini, Mwanaisha and Fitzgerald, Daniel W. and Peck, Robert N.	http://ovidsp.ovid.com/ovidweb.cgi?T=JS&PAGE=reference&D=med12&NEWS=N&AN=25612312			RAYYAN-INCLUSION: {"kibirigedavis"=>"Included", "Esther"=>"Excluded", "nanyeenya"=>"Excluded"} | RAYYAN-LABELS: Other kidney related study | RAYYAN-EXCLUSION-REASONS: wrong population,Out of Inclusion Criteria
rayyan-844943444	Influenza economic burden among potential target risk groups for immunization in South Africa, 2013-2015	2020	Vaccine	0264-410X 1873-2518	38	45	7007-7014	Tempia, S. and Moyes, J. and Cohen, A. L. and Walaza, S. and McMorrow, M. L. and Edoka, I. and Fraser, H. and Treurnicht, F. K. and Hellferscee, O. and Wolter, N. and von Gottberg, A. and McAnerney, J. M. and Dawood, H. and Variava, E. and Cohen, C.	http://www.elsevier.com/locate/vaccine http://ovidsp.ovid.com/ovidweb.cgi?T=JS&PAGE=reference&D=emed21&NEWS=N&AN=2007935085	English		RAYYAN-INCLUSION: {"kibirigedavis"=>"Excluded", "Esther"=>"Excluded", "nanyeenya"=>"Excluded"} | RAYYAN-LABELS: Out of scope | RAYYAN-EXCLUSION-REASONS: Irrelevant,Out of Inclusion Criteria
rayyan-844943445	Influenza guideline for South Africa--update 2008	2008	South African medical journal = Suid-Afrikaanse tydskrif vir geneeskunde	0256-9574	98	3	224-30	Green, R. J. and Feldman, C. and Schoub, B. and Richards, G. A. and Madhi, S. A. and Zar, H. J. and Lalloo, U. and Guideline Committee, of and Klugman, K. and Phillips, D. and Cameron, N. A. and Eggers, R. R.	http://ovidsp.ovid.com/ovidweb.cgi?T=JS&PAGE=reference&D=med7&NEWS=N&AN=18652399			RAYYAN-INCLUSION: {"kibirigedavis"=>"Excluded", "Esther"=>"Excluded", "nanyeenya"=>"Excluded"} | RAYYAN-LABELS: Out of scope | RAYYAN-EXCLUSION-REASONS: Irrelevant,Out of Inclusion Criteria
rayyan-844943447	International epidemiology databases to evaluate AIDS (IeDEA) in sub-Saharan Africa, 2012-2019	2020	BMJ Open	2044-6055 (electronic) 2044-6055	10	5	e035246	Chammartin, F. and Dao Ostinelli, C. H. and Anastos, K. and Jaquet, A. and Brazier, E. and Brown, S. and Dabis, F. and Davies, M. A. and Duda, S. N. and Malateste, K. and Nash, D. and Wools-Kaloustian, K. and Von Groote, P. M. and Egger, M.	http://bmjopen.bmj.com/content/early/by/section http://ovidsp.ovid.com/ovidweb.cgi?T=JS&PAGE=reference&D=emed21&NEWS=N&AN=631779719	English		RAYYAN-INCLUSION: {"kibirigedavis"=>"Excluded", "Esther"=>"Excluded", "nanyeenya"=>"Excluded"} | RAYYAN-LABELS: Out of scope | RAYYAN-EXCLUSION-REASONS: Irrelevant,Out of Inclusion Criteria
rayyan-844943448	Invasive group a Streptococcus infection among children, rural Kenya	2016	Emerging Infectious Diseases	1080-6040 1080-6059	22	2	224-232	Seale, A. C. and Davies, M. R. and Anampiu, K. and Morpeth, S. C. and Nyongesa, S. and Mwarumba, S. and Smeesters, P. R. and Efstratiou, A. and Karugutu, R. and Mturi, N. and Williams, T. N. and Scott, J. A. G. and Kariuki, S. and Dougan, G. and Berkley, J. A.	http://wwwnc.cdc.gov/eid/article/22/2/pdfs/15-1358.pdf http://ovidsp.ovid.com/ovidweb.cgi?T=JS&PAGE=reference&D=emed17&NEWS=N&AN=607873346	English		RAYYAN-INCLUSION: {"kibirigedavis"=>"Excluded", "Esther"=>"Excluded", "nanyeenya"=>"Excluded"} | RAYYAN-LABELS: Out of scope | RAYYAN-EXCLUSION-REASONS: Irrelevant,Out of Inclusion Criteria
rayyan-844943449	Kidney damage and associated risk factors in rural and urban sub-Saharan Africa (AWI-Gen): a cross-sectional population study	2019	The Lancet. Global health	2214-109X	7	12	e1632-e1643	George, Jaya A. and Brandenburg, Jean-Tristan and Fabian, June and Crowther, Nigel J. and Agongo, Godfred and Alberts, Marianne and Ali, Stuart and Asiki, Gershim and Boua, Palwende R. and Gomez-Olive, F. Xavier and Mashinya, Felistas and Micklesfield, Lisa and Mohamed, Shukri F. and Mukomana, Freedom and Norris, Shane A. and Oduro, Abraham R. and Soo, Cassandra and Sorgho, Hermann and Wade, Alis…	http://ovidsp.ovid.com/ovidweb.cgi?T=JS&PAGE=reference&D=med16&NEWS=N&AN=31708144			Comment in (CIN) | RAYYAN-INCLUSION: {"kibirigedavis"=>"Excluded", "Esther"=>"Excluded", "nanyeenya"=>"Excluded"} | RAYYAN-EXCLUSION-REASONS: wrong population
rayyan-844943451	Kidney disease in HIV-positive children	2008	Seminars in nephrology	0270-9295	28	6	585-94	McCulloch, Mignon I. and Ray, Patricio E.	http://ovidsp.ovid.com/ovidweb.cgi?T=JS&PAGE=reference&D=med7&NEWS=N&AN=19013330			RAYYAN-INCLUSION: {"kibirigedavis"=>"Excluded", "Esther"=>"Excluded", "nanyeenya"=>"Excluded"} | RAYYAN-EXCLUSION-REASONS: background article,wrong publication type
rayyan-844943452	Kidney disease in hospitalised HIV positive children in Ibadan, south west Nigeria	2012	African journal of medicine and medical sciences	0309-3913	41	2	221-30	Ademola, A. D. and Asinobi, O. O. and Oladokun, R. E. and Ogunkunle, O. O. and Okoloz, C. A. and Ogbole, G. E.	http://ovidsp.ovid.com/ovidweb.cgi?T=JS&PAGE=reference&D=med9&NEWS=N&AN=23185922			RAYYAN-INCLUSION: {"kibirigedavis"=>"Included", "Esther"=>"Excluded", "nanyeenya"=>"Excluded"} | RAYYAN-LABELS: AKI | RAYYAN-EXCLUSION-REASONS: wrong outcome
rayyan-844943454	Kidney disease in Uganda: a community based study	2017	BMC nephrology	1471-2369	18	1	116	Kalyesubula, Robert and Nankabirwa, Joaniter I. and Ssinabulya, Isaac and Siddharthan, Trishul and Kayima, James and Nakibuuka, Jane and Salata, Robert A. and Mondo, Charles and Kamya, Moses R. and Hricik, Donald	http://ovidsp.ovid.com/ovidweb.cgi?T=JS&PAGE=reference&D=med14&NEWS=N&AN=28372551			RAYYAN-INCLUSION: {"kibirigedavis"=>"Excluded", "Esther"=>"Excluded", "nanyeenya"=>"Excluded"} | RAYYAN-LABELS: Non HIV | RAYYAN-EXCLUSION-REASONS: wrong population
rayyan-844943455	Kidney function of HIV-infected children in Lagos, Nigeria: using Filler's serum cystatin C-based formula	2010	Journal of the International AIDS Society	1758-2652	13		17	Esezobor, Christopher I. and Iroha, Edna and Oladipo, Olajumoke and Onifade, Elizabeth and Soriyan, Oyetunji O. and Akinsulie, Adebola O. and Temiye, Edamisan O. and Ezeaka, Chinyere	http://ovidsp.ovid.com/ovidweb.cgi?T=JS&PAGE=reference&D=med8&NEWS=N&AN=20482807			RAYYAN-INCLUSION: {"kibirigedavis"=>"Included", "Esther"=>"Excluded", "nanyeenya"=>"Excluded"} | RAYYAN-EXCLUSION-REASONS: wrong study design
rayyan-844943458	Kidney injury in children infected with HIV, Followed at the Teaching Hospital of Borgou (Benin): Epidemiological and clinical aspects	2021	Journal of Renal and Hepatic Disorders	2207-3744	5	2	50-56	Ahoui, S. and Agbeille, F. and Kpanidja, G. and Noudamadjo, A. and Toutche, M. F. and Agboton, B. L. and Eteka, E. and Vigan, J. and Adedemy, J. D. and Agossou, J.	https://jrenhep.com/index.php/jrenhep/article/view/120 http://ovidsp.ovid.com/ovidweb.cgi?T=JS&PAGE=reference&D=emexb&NEWS=N&AN=2015720783	English		RAYYAN-INCLUSION: {"kibirigedavis"=>"Included", "Esther"=>"Excluded", "nanyeenya"=>"Excluded"} | RAYYAN-EXCLUSION-REASONS: wrong study design
rayyan-844943459	Kidney transplant in Nigeria: a single centre experience	2016	The Pan African medical journal	1937-8688	25		112	Okafor, Umezurike Hughes	http://ovidsp.ovid.com/ovidweb.cgi?T=JS&PAGE=reference&D=med13&NEWS=N&AN=28292075			RAYYAN-INCLUSION: {"kibirigedavis"=>"Excluded", "Esther"=>"Excluded", "nanyeenya"=>"Excluded"} | RAYYAN-LABELS: Other kidney related study | RAYYAN-EXCLUSION-REASONS: Out of scope,Out of Inclusion Criteria
rayyan-844943460	Knowledge, Attitudes, and Practices Associated with Chronic Kidney Disease in Northern Tanzania: A Community-Based Study	2016	PloS one	1932-6203	11	6	e0156336	Stanifer, John W. and Turner, Elizabeth L. and Egger, Joseph R. and Thielman, Nathan and Karia, Francis and Maro, Venance and Kilonzo, Kajiru and Patel, Uptal D. and Yeates, Karen	http://ovidsp.ovid.com/ovidweb.cgi?T=JS&PAGE=reference&D=med13&NEWS=N&AN=27280584			RAYYAN-INCLUSION: {"kibirigedavis"=>"Excluded", "Esther"=>"Excluded", "nanyeenya"=>"Excluded"} | RAYYAN-LABELS: Other kidney related study | RAYYAN-EXCLUSION-REASONS: Out of scope,Out of Inclusion Criteria
rayyan-844943462	Long-term (20 years) outcome and mortality of Type 1 diabetic patients in Soweto, South Africa	2005	Diabetic medicine : a journal of the British Diabetic Association	0742-3071	22	12	1642-1646	Gill, G. V. and Huddle, K. R. and Monkoe, G.	http://ovidsp.ovid.com/ovidweb.cgi?T=JS&PAGE=reference&D=emed9&NEWS=N&AN=43629119	English		RAYYAN-INCLUSION: {"kibirigedavis"=>"Excluded", "Esther"=>"Excluded", "nanyeenya"=>"Excluded"} | RAYYAN-LABELS: Out of scope | RAYYAN-EXCLUSION-REASONS: Irrelevant,Out of Inclusion Criteria
rayyan-844943464	A look at risk factors of proteinuria in subjects without impaired renal filtration function in a general population in Owerri, Nigeria	2016	Pan African Medical Journal	1937-8688	23	1		Anyabolu, Ernest Ndukaife and Chukwuonye, Innocent Ijezie and Anyabolu, Arthur Ebelenna and Enwere, Okezie				RAYYAN-INCLUSION: {"kibirigedavis"=>"Excluded", "Esther"=>"Excluded", "nanyeenya"=>"Excluded"} | RAYYAN-LABELS: Other kidney related study | RAYYAN-EXCLUSION-REASONS: wrong population,Out of Inclusion Criteria
rayyan-844943465	Lopinavir plus nucleoside reverse-transcriptase inhibitors, lopinavir plus raltegravir, or lopinavir monotherapy for second-line treatment of HIV (EARNEST): 144-week follow-up results from a randomised controlled trial	2018	The Lancet Infectious Diseases	1473-3099 1474-4457	18	1	47-57	Hakim, J. G. and Thompson, J. and Kityo, C. and Hoppe, A. and Kambugu, A. and van Oosterhout, J. J. and Lugemwa, A. and Siika, A. and Mwebaze, R. and Mweemba, A. and Abongomera, G. and Thomason, M. J. and Easterbrook, P. and Mugyenyi, P. and Walker, A. S. and Paton, N. I. and Agweng, E. and Awio, P. and Bakeinyaga, G. and Isabirye, C. and Kabuga, U. and Kasuswa, S. and Katuramu, M. and Kiweewa, F…	http://www.journals.elsevier.com/the-lancet-infectious-diseases http://ovidsp.ovid.com/ovidweb.cgi?T=JS&PAGE=reference&D=emed19&NEWS=N&AN=619099036	English		RAYYAN-INCLUSION: {"kibirigedavis"=>"Excluded", "Esther"=>"Excluded", "nanyeenya"=>"Excluded"} | RAYYAN-LABELS: Other kidney related study | RAYYAN-EXCLUSION-REASONS: Irrelevant,Out of Inclusion Criteria
rayyan-844943466	Low prevalence of renal dysfunction in HIV-infected pregnant women: implications for guidelines for the prevention of mother-to-child transmission of HIV	2013	Tropical medicine & international health : TM & IH	1365-3156 1360-2276	18	11	1400-5	Myer, Landon and Kamkuemah, Monika and Kaplan, Richard and Bekker, Linda-Gail	http://ovidsp.ovid.com/ovidweb.cgi?T=JS&PAGE=reference&D=med10&NEWS=N&AN=24102663			RAYYAN-INCLUSION: {"kibirigedavis"=>"Excluded", "Esther"=>"Excluded", "nanyeenya"=>"Excluded"} | RAYYAN-LABELS: Other kidney related study | RAYYAN-EXCLUSION-REASONS: Irrelevant,Out of Inclusion Criteria
rayyan-844943468	Low Risk of Proximal Tubular Dysfunction Associated With Emtricitabine-Tenofovir Disoproxil Fumarate Preexposure Prophylaxis in Men and Women	2016	J Infect Dis	0022-1899 (Print) 0022-1899	214	7	1050-7	Mugwanya, K. and Baeten, J. and Celum, C. and Donnell, D. and Nickolas, T. and Mugo, N. and Branch, A. and Tappero, J. and Kiarie, J. and Ronald, A. and Yin, M. and Wyatt, C.		eng		1537-6613 Mugwanya, Kenneth Baeten, Jared Celum, Connie Donnell, Deborah Nickolas, Thomas Mugo, Nelly Branch, Andrea Tappero, Jordan Kiarie, James Ronald, Allan Yin, Michael Wyatt, Christina Partners PrEP Study Team R01 DK100272/DK/NIDDK NIH HHS/United States R01 MH095507/MH/NIMH NIH HHS/United States Journal Article Randomized Controlled Trial 2016/04/01 J Infect Dis. 2016 Oct 1;214(7):1050-7. d…
rayyan-844943469	Magnitude and leading causes of in-hospital mortality at Aminu Kano Teaching Hospital, Kano, northern Nigeria: a 4-year prospective analysis	2010	Nigerian journal of medicine : journal of the National Association of Resident Doctors of Nigeria	1115-2613	19	4	400-6	Iliyasu, Zubairu and Abubakar, Isa Sadeeq and Gajida, Auwal Umar	http://ovidsp.ovid.com/ovidweb.cgi?T=JS&PAGE=reference&D=med8&NEWS=N&AN=21526628			RAYYAN-INCLUSION: {"kibirigedavis"=>"Excluded", "Esther"=>"Excluded", "nanyeenya"=>"Excluded"} | RAYYAN-LABELS: Out of scope | RAYYAN-EXCLUSION-REASONS: Out of scope,Out of Inclusion Criteria
rayyan-844943470	Management of patients with chronic kidney disease	2015	South African Medical Journal		105	3	240-243	Gerntholtz, T and Paget, G and Hsu, P and Meyers, AM				RAYYAN-INCLUSION: {"kibirigedavis"=>"Excluded", "Esther"=>"Excluded", "nanyeenya"=>"Excluded"} | RAYYAN-LABELS: Other kidney related study | RAYYAN-EXCLUSION-REASONS: background article,Out of Inclusion Criteria
rayyan-844943471	Management of severe strongyloidiasis attended at reference centers in Spain	2018	PLoS neglected tropical diseases	1935-2735 1935-2727	12	2	e0006272	Martinez-Perez, Angela and Roure Diez, Silvia and Belhassen-Garcia, Moncef and Torrus-Tendero, Diego and Perez-Arellano, Jose Luis and Cabezas, Teresa and Soler, Cristina and Diaz-Menendez, Marta and Navarro, Miriam and Trevino, Begona and Salvador, Fernando and Soil-Transmitted Helminths' Study Group of the Spanish Society of Tropical, Medicine and International, Health	http://ovidsp.ovid.com/ovidweb.cgi?T=JS&PAGE=reference&D=med15&NEWS=N&AN=29474356			(SEMTSI) | RAYYAN-INCLUSION: {"kibirigedavis"=>"Excluded", "Esther"=>"Excluded", "nanyeenya"=>"Excluded"} | RAYYAN-LABELS: Out of scope | RAYYAN-EXCLUSION-REASONS: Irrelevant,Out of Inclusion Criteria
rayyan-844943472	Mapping 123 million neonatal, infant and child deaths between 2000 and 2017	2019	Nature	0028-0836 (Print) 0028-0836	574	7778	353-358	Burstein, R. and Henry, N. J. and Collison, M. L. and Marczak, L. B. and Sligar, A. and Watson, S. and Marquez, N. and Abbasalizad-Farhangi, M. and Abbasi, M. and Abd-Allah, F. and Abdoli, A. and Abdollahi, M. and Abdollahpour, I. and Abdulkader, R. S. and Abrigo, M. R. M. and Acharya, D. and Adebayo, O. M. and Adekanmbi, V. and Adham, D. and Afshari, M. and Aghaali, M. and Ahmadi, K. and Ahmadi,…		eng		RAYYAN-INCLUSION: {"kibirigedavis"=>"Excluded", "Esther"=>"Excluded", "nanyeenya"=>"Excluded"} | RAYYAN-LABELS: Out of scope | RAYYAN-EXCLUSION-REASONS: wrong publication type,Out of Inclusion Criteria
iochemistry	Tarbiat Modares University	Tehran	Tehran	Iran. Federal Institute for Population Research	Wiesbaden	Germany. Center for Population and Health	Wiesbaden	Germany. Department of Epidemiology and Biostatistics	University of Gondar	Gondar	Ethiopia. Department of Pediatric Medicine	RAYYAN-INCLUSION: {"kibirigedavis"=>"Excluded", "Esther"=>"Excluded", "nanyeenya"=>"Excluded"} | RAYYAN-LABELS: Out of scope | RAYYAN-EXCLUSION-REASONS: Irrelevant,wrong publication type,Out of Inclusion Criteria	Institute of Mother & Child Care	Pakistan. Department of Urology	Tehran University of Medical Sciences	Tehran	Iran. Operating Room Department	Kermanshah University of Medical Sciences	Kermanshah	Iran. Research and Analytics	Initiative for Financing Health and Human Development	Chennai	India. Research and Analytics	Bioinsilico Technologies	Chennai	India. Cancer Research Center of Cancer Institute	Tehran University of Medical Sciences	Durban	South Africa. Department of Psychiatry and Behavioural Neurosciences	McMaster University	Hamilton	Ontario	Canada. Department of Psychiatry	University of Lagos	Lagos	Nigeria. Gastroenterology and Liver Disease Research Center	A.C.S. Medical College and Hospital	Tehran	Iran. Department of Food Science and Postharvest Technology	Gulu University	Gulu	Uganda. Ghent University	Ghent	Belgium. Centre for Healthy Start Initiative	Lagos	Nigeria. Department of Health Promotion and Education	University of Ibadan	Ibadan	Nigeria. Department of Pharmacology and Therapeutics
rayyan-844943473	Medical mortality in an emergency department in Nigeria: The transition is obvious!	2021	African Health Sciences	1680-6905	21	1	172-179	Olusegun-Joseph, A. D. and Akande, O. and Otrofanowei, E. and Nwoye, E. O. and Olopade, O. B. and Ajuluchukwu, J. N.	https://www.ajol.info/index.php/ahs/article/download/206047/194293 http://ovidsp.ovid.com/ovidweb.cgi?T=JS&PAGE=reference&D=emexa&NEWS=N&AN=2007043735	English		RAYYAN-INCLUSION: {"kibirigedavis"=>"Excluded", "Esther"=>"Excluded", "nanyeenya"=>"Excluded"} | RAYYAN-LABELS: Out of scope | RAYYAN-EXCLUSION-REASONS: Irrelevant,Out of scope,wrong population,Out of Inclusion Criteria
rayyan-844943474	The metabolic syndrome and renal function in an African cohort infected with human immunodeficiency virus	2018	Southern African Journal of HIV Medicine	2078-6751	19	1		Phalane, Edith and Fourie, Carla MT and Schutte, Aletta E				RAYYAN-INCLUSION: {"kibirigedavis"=>"Excluded", "Esther"=>"Excluded", "nanyeenya"=>"Excluded"} | RAYYAN-LABELS: Out of scope | RAYYAN-EXCLUSION-REASONS: Irrelevant,wrong outcome,Out of Inclusion Criteria
rayyan-844943475	Microalbuminuria among HIV-infected antiretroviral therapy-naive children in the Democratic Republic of Congo	2016	Pediatric nephrology (Berlin, Germany)	1432-198X 0931-041X	31	5	769-72	Ekulu, Pepe M. and Aloni, Michel N. and Harambat, Jerome and Makulo, Jean Robert R. and Lepira, Francois B. and Sumaili, Ernest K. and Mafuta, Eric M. and Cochat, Pierre and Nseka, Nazaire M.	http://ovidsp.ovid.com/ovidweb.cgi?T=JS&PAGE=reference&D=med13&NEWS=N&AN=26628284			RAYYAN-INCLUSION: {"kibirigedavis"=>"Excluded", "Esther"=>"Excluded", "nanyeenya"=>"Excluded"} | RAYYAN-LABELS: AKI,Out of scope | RAYYAN-EXCLUSION-REASONS: Out of scope,wrong outcome,Out of Inclusion Criteria
rayyan-844943476	Microalbuminuria in children with human immunodeficiency virus (HIV) infection in Port Harcourt, Nigeria	2010	Nigerian journal of medicine : journal of the National Association of Resident Doctors of Nigeria	1115-2613	19	3	298-301	Eke, F. U. and Anochie, I. C. and Okpere, A. N. and Eneh, A. U. and Ugwu, R. N. and Ejilemele, A. A. and Ugboma, H. U.	http://ovidsp.ovid.com/ovidweb.cgi?T=JS&PAGE=reference&D=emed11&NEWS=N&AN=359676563	English		RAYYAN-INCLUSION: {"kibirigedavis"=>"Excluded", "Esther"=>"Excluded", "nanyeenya"=>"Excluded"} | RAYYAN-LABELS: AKI,Out of scope | RAYYAN-EXCLUSION-REASONS: Out of scope,wrong population,Out of Inclusion Criteria
rayyan-844943478	Microalbuminuria in patients with chronic kidney disease at Parirenyatwa Hospital in Zimbabwe	2013	Pan African Medical Journal	1937-8688	14	1		Chin'ombe, Nyasha and Msengezi, Ophius and Matarira, Hilda				RAYYAN-INCLUSION: {"kibirigedavis"=>"Excluded", "Esther"=>"Excluded", "nanyeenya"=>"Excluded"} | RAYYAN-LABELS: AKI,Out of scope | RAYYAN-EXCLUSION-REASONS: Out of scope,wrong outcome,Out of Inclusion Criteria
rayyan-844943479	Microsporidiosis in pediatric renal transplant patients in Cape Town, South Africa: two case reports	2014	Pediatric transplantation	1399-3046 1397-3142	18	7	E220-6	Ladapo, Taiwo A. and Nourse, Peter and Pillay, Komala and Frean, John and Birkhead, Monica and Poonsamy, Bhavani and Gajjar, Priya	http://ovidsp.ovid.com/ovidweb.cgi?T=JS&PAGE=reference&D=med11&NEWS=N&AN=25132634			RAYYAN-INCLUSION: {"kibirigedavis"=>"Excluded", "Esther"=>"Excluded", "nanyeenya"=>"Excluded"} | RAYYAN-LABELS: Out of scope | RAYYAN-EXCLUSION-REASONS: wrong outcome,Out of Inclusion Criteria
rayyan-844943480	Migration, urbanisation and child health in Africa: a global perspective	2003	Johannesburg: African Migration in Comparative Perspective					Garenne, Michel				RAYYAN-INCLUSION: {"kibirigedavis"=>"Excluded", "Esther"=>"Excluded", "nanyeenya"=>"Excluded"} | RAYYAN-EXCLUSION-REASONS: background article,wrong publication type
rayyan-844943481	A missing piece in the puzzle: HIV in mature adults in sub-Saharan Africa	2011	Future Virology	1746-0794 1746-0808	6	6	755-767	Mutevedzi, P. C. and Newell, M. L.	http://ovidsp.ovid.com/ovidweb.cgi?T=JS&PAGE=reference&D=emed12&NEWS=N&AN=361923700	English		RAYYAN-INCLUSION: {"kibirigedavis"=>"Excluded", "Esther"=>"Excluded", "nanyeenya"=>"Excluded"} | RAYYAN-EXCLUSION-REASONS: Irrelevant,wrong population,Out of Inclusion Criteria
rayyan-844943482	Molecular characterization of HIV type 1 in Brazzaville, Republic of Congo, and first data on resistance to antiretroviral drugs	2012	AIDS research and human retroviruses	1931-8405 0889-2229	28	12	1798-802	Pircher, Mathilde and Diafouka, Merlin and Papuchon, Jennifer and Recordon-Pinson, Patricia and Mahambou, Dominique Nsonde and Akolbout, Maryse and Simon, Bernard and Fleury, Herve	http://ovidsp.ovid.com/ovidweb.cgi?T=JS&PAGE=reference&D=med9&NEWS=N&AN=22697883			RAYYAN-INCLUSION: {"kibirigedavis"=>"Excluded", "Esther"=>"Excluded", "nanyeenya"=>"Excluded"} | RAYYAN-EXCLUSION-REASONS: background article,wrong publication type
rayyan-844943483	Molecular epidemiology of dual HIV-1/HIV-2 seropositive adults from Senegal, West Africa	2003	AIDS research and human retroviruses	0889-2229	19	7	575-84	Gottlieb, Geoffrey S. and Sow, Papa Salif and Hawes, Stephen E. and Ndoye, Ibra and Coll-Seck, Awa M. and Curlin, Marcel E. and Critchlow, Cathy W. and Kiviat, Nancy B. and Mullins, James I.	http://ovidsp.ovid.com/ovidweb.cgi?T=JS&PAGE=reference&D=med5&NEWS=N&AN=12908935			RAYYAN-INCLUSION: {"kibirigedavis"=>"Excluded", "Esther"=>"Excluded", "nanyeenya"=>"Excluded"} | RAYYAN-LABELS: Out of scope | RAYYAN-EXCLUSION-REASONS: Out of scope,wrong outcome,Out of Inclusion Criteria
rayyan-844943484	MON-022 STEROID RESISTANCE IN CHILDHOOD NEPHROTIC SYNDROME IN MAPUTO, MOZAMBIQUE	2019	Kidney International Reports	2468-0249	4	7	S312	Kakar, S. and Faktor, K. and Monteiro, Y. and Buck, W. C. and Taunde, S. and Gonzaga, E. and Puliyanda, D.	http://ovidsp.ovid.com/ovidweb.cgi?T=JS&PAGE=reference&D=emed20&NEWS=N&AN=2002180119	English		RAYYAN-INCLUSION: {"kibirigedavis"=>"Excluded", "Esther"=>"Excluded", "nanyeenya"=>"Excluded"} | RAYYAN-LABELS: Out of scope | RAYYAN-EXCLUSION-REASONS: Irrelevant,wrong outcome,Out of Inclusion Criteria
rayyan-844943485	Mortality among Children Hospitalized for Routine Care of Severe Acute Malnutrition	2020	Pediatrics	1098-4275	146	1	299	Nalwanga, D. and Musiime, V. and Kizito, S. and Kiggundu, J. B. and Musoke, P. and Tumwine, J. K.	https://pediatrics.aappublications.org/content/146/1_MeetingAbstract/299 http://ovidsp.ovid.com/ovidweb.cgi?T=JS&PAGE=reference&D=emed21&NEWS=N&AN=633623889	English		RAYYAN-INCLUSION: {"kibirigedavis"=>"Excluded", "Esther"=>"Excluded", "nanyeenya"=>"Excluded"} | RAYYAN-LABELS: Out of scope | RAYYAN-EXCLUSION-REASONS: Irrelevant,Out of Inclusion Criteria
rayyan-844943486	Mortality among children under five years admitted for routine care of severe acute malnutrition: a prospective cohort study from Kampala, Uganda	2020	BMC pediatrics	1471-2431	20	1	182	Nalwanga, Damalie and Musiime, Victor and Kizito, Samuel and Kiggundu, John Baptist and Batte, Anthony and Musoke, Philippa and Tumwine, James K.	http://ovidsp.ovid.com/ovidweb.cgi?T=JS&PAGE=reference&D=med17&NEWS=N&AN=32331517			RAYYAN-INCLUSION: {"kibirigedavis"=>"Excluded", "Esther"=>"Excluded", "nanyeenya"=>"Excluded"} | RAYYAN-LABELS: Out of scope | RAYYAN-EXCLUSION-REASONS: Irrelevant,Out of Inclusion Criteria
rayyan-844943487	A multifaceted intervention to improve syphilis screening and treatment in pregnant women in Kinshasa, Democratic Republic of the Congo and in Lusaka, Zambia: a cluster randomised controlled trial	2019	The Lancet Global Health	2214-109X (electronic) 2214-109X	7	5	e655-e663	Althabe, F. and Chomba, E. and Tshefu, A. K. and Banda, E. and Belizan, M. and Bergel, E. and Berrueta, M. and Bertrand, J. and Bose, C. and Cafferata, M. L. and Carlo, W. A. and Ciganda, A. and Donnay, F. and Garcia Elorrio, E. and Gibbons, L. and Klein, K. and Liljestrand, J. and Lusamba, P. D. and Mavila, A. K. and Mazzoni, A. and Nkamba, D. M. and Mwanakalanga, F. H. and Mwapule Tembo, A. and…	http://www.elsevier.com/journals/the-lancet-global-health/2214-109x http://ovidsp.ovid.com/ovidweb.cgi?T=JS&PAGE=reference&D=emed20&NEWS=N&AN=2001815669	English		RAYYAN-INCLUSION: {"kibirigedavis"=>"Excluded", "Esther"=>"Excluded", "nanyeenya"=>"Excluded"} | RAYYAN-LABELS: Out of scope | RAYYAN-EXCLUSION-REASONS: Irrelevant,Out of Inclusion Criteria
rayyan-844943488	Multisystem impairment in South African adolescents with Perinatally acquired HIV on antiretroviral therapy (ART)	2019	Journal of the International AIDS Society	1758-2652	22	8	e25386	Frigati, Lisa J. and Brown, Karryn and Mahtab, Sana and Githinji, Leah and Gray, Diane and Zuhlke, Liesl and Nourse, Peter and Stein, Dan J. and Hoare, Jaqueline and Cotton, Mark F. and Myer, Landon and Zar, Heather J.	http://ovidsp.ovid.com/ovidweb.cgi?T=JS&PAGE=reference&D=med16&NEWS=N&AN=31441211			RAYYAN-INCLUSION: {"kibirigedavis"=>"Excluded", "Esther"=>"Included", "nanyeenya"=>"Included"} | RAYYAN-LABELS: Out of scope | RAYYAN-EXCLUSION-REASONS: Out of Inclusion Criteria
rayyan-844943489	Nephrology in Africa: nephrology: editorial	1999	Specialist Medicine		21	1	4	Moosa, M. R.	https://search.ebscohost.com/login.aspx?direct=true&AuthType=cookie,ip,shib&db=awn&AN=224613&site=ehost-live			Document Delivery: ISAP Document Delivery: National Library of South Africa; Pta Div, PO Box 397, 0001 SOUTH AFRICA ; Tel: +27 12 321-8931 Fax: +27 12 325-5702; Email: docdel@nlsa.ac.za; URL: http://www.nlsa.ac.za/NLSA/index.html Note: AIDS CONSORTIUM Location: Newsclip: AIDS Week 6 1999. Database Contributor: COMPOSITE RECORD; ISAP - INDEX TO SOUTH AFRICAN PERIODICALS; AIDS Consortium Resource C…
rayyan-844943490	Nephrology in South Africa: Not Yet ubuntu	2019	Kidney diseases (Basel, Switzerland)	2296-9381 2296-9357	5	3	189-196	Wearne, Nicola and Okpechi, Ikechi G. and Swanepoel, Charles R.	http://ovidsp.ovid.com/ovidweb.cgi?T=JS&PAGE=reference&D=pmnm&NEWS=N&AN=31259181			RAYYAN-INCLUSION: {"kibirigedavis"=>"Excluded", "Esther"=>"Excluded", "nanyeenya"=>"Excluded"} | RAYYAN-EXCLUSION-REASONS: background article
rayyan-844943491	[Nephrotic syndrom with focal and segmental glomerulosclerosis in Dakar: epidemiological and clinicopathological characteristics (about 134 cases)]	2008	Le syndrome nephrotique avec hyalinose segmentaire et focale a Dakar: aspects epidemiologiques et anatomocliniques (a propos de 134 cas).	0049-1101	53	1	45-51	Niang, A. and Dial, C. and Ka, E. F. and Leye, A. and Pouye, A. and Ka, M. M. and Mbengue, M. and Droz, D. and Diouf, B.	http://ovidsp.ovid.com/ovidweb.cgi?T=JS&PAGE=reference&D=med7&NEWS=N&AN=19102117			RAYYAN-INCLUSION: {"kibirigedavis"=>"Excluded", "Esther"=>"Excluded", "nanyeenya"=>"Excluded"} | RAYYAN-LABELS: Other kidney related study | RAYYAN-EXCLUSION-REASONS: wrong outcome,Out of Inclusion Criteria
rayyan-844943492	Nephrotic syndrome in adult black South Africans: HIV-associated nephropathy as the main culprit	2010	Journal of the National Medical Association	0027-9684	102	12	1193-7	Okpechi, Ikechi G. and Rayner, Brian L. and Swanepoel, Charles R.	http://ovidsp.ovid.com/ovidweb.cgi?T=JS&PAGE=reference&D=med8&NEWS=N&AN=21287900			RAYYAN-INCLUSION: {"kibirigedavis"=>"Excluded", "Esther"=>"Excluded", "nanyeenya"=>"Excluded"} | RAYYAN-LABELS: Other kidney related study | RAYYAN-EXCLUSION-REASONS: wrong study design,Out of Inclusion Criteria
rayyan-844943493	Nephrotic syndrome in African children: lack of evidence for 'tropical nephrotic syndrome'?	2006	Nephrology, dialysis, transplantation : official publication of the European Dialysis and Transplant Association - European Renal Association	0931-0509	21	3	672-6	Doe, James Yao and Funk, Matthias and Mengel, Michael and Doehring, Ekkehard and Ehrich, Jochen H. H.	http://ovidsp.ovid.com/ovidweb.cgi?T=JS&PAGE=reference&D=med6&NEWS=N&AN=16326742			RAYYAN-INCLUSION: {"kibirigedavis"=>"Included", "Esther"=>"Excluded", "nanyeenya"=>"Excluded"} | RAYYAN-LABELS: Other kidney related study | RAYYAN-EXCLUSION-REASONS: Out of scope,Out of Inclusion Criteria
rayyan-844943495	Nephrotic Syndrome in South African Children: Changing Perspectives in the New Millennium	2019	Kidney international reports	2468-0249	4	4	522-534	Nandlal, Louansha and Naicker, Thajasvarie and Bhimma, Rajendra	http://ovidsp.ovid.com/ovidweb.cgi?T=JS&PAGE=reference&D=pmnm4&NEWS=N&AN=30993228			RAYYAN-INCLUSION: {"kibirigedavis"=>"Excluded", "Esther"=>"Excluded", "nanyeenya"=>"Excluded"} | RAYYAN-LABELS: Non HIV,Out of scope | RAYYAN-EXCLUSION-REASONS: wrong population,Out of Inclusion Criteria
rayyan-844943496	Nephrotoxicity and ototoxic symptoms of injectable second-line anti-tubercular drugs among patients treated for MDR-TB in Ethiopia: a retrospective cohort study	2019	BMC pharmacology & toxicology	2050-6511	20	1	31	Shibeshi, Workineh and Sheth, Anandi N. and Admasu, Addisu and Berha, Alemseged Beyene and Negash, Zenebe and Yimer, Getnet	http://ovidsp.ovid.com/ovidweb.cgi?T=JS&PAGE=reference&D=med16&NEWS=N&AN=31122273			RAYYAN-INCLUSION: {"kibirigedavis"=>"Excluded", "Esther"=>"Excluded", "nanyeenya"=>"Excluded"} | RAYYAN-LABELS: Other kidney related study | RAYYAN-EXCLUSION-REASONS: Irrelevant,Out of Inclusion Criteria
rayyan-844943497	New Subtype B Containing HIV-1 Circulating Recombinant of sub-Saharan Africa Origin in Nigerian Men Who Have Sex With Men	2019	Journal of acquired immune deficiency syndromes (1999)	1944-7884 1525-4135	81	5	578-584	Billings, Erik and Kijak, Gustavo H. and Sanders-Buell, Eric and Ndembi, Nicaise and O'Sullivan, Anne Marie and Adebajo, Sylvia and Kokogho, Afoke and Milazzo, Mark and Lombardi, Kara and Baral, Stefan and Nowak, Rebecca and Ramadhani, Habib and Gramzinski, Robert and Robb, Merlin L. and Michael, Nelson L. and Charurat, Manhattan E. and Ake, Julie and Crowell, Trevor A. and Tovanabutra, Sodsai an…	http://ovidsp.ovid.com/ovidweb.cgi?T=JS&PAGE=reference&D=med16&NEWS=N&AN=31107298			RAYYAN-INCLUSION: {"kibirigedavis"=>"Excluded", "Esther"=>"Excluded", "nanyeenya"=>"Excluded"} | RAYYAN-LABELS: Out of scope | RAYYAN-EXCLUSION-REASONS: Irrelevant,Out of Inclusion Criteria
rayyan-844943499	Non-communicable disease epidemic: epidemiology in action (EuroEpi 2013 and NordicEpi 2013): Aarhus, Denmark from 11 August to 14 August 2013	2013	European Journal of Epidemiology	0393-2990 1573-7284	28	1	1-270	Tsukinoki, R. and Murakami, Y.	http://www.wkap.nl/journalhome.htm/0393-2990 http://ovidsp.ovid.com/ovidweb.cgi?T=JS&PAGE=reference&D=emed14&NEWS=N&AN=601108649	English		RAYYAN-INCLUSION: {"kibirigedavis"=>"Excluded", "Esther"=>"Excluded", "nanyeenya"=>"Excluded"} | RAYYAN-LABELS: Out of scope | RAYYAN-EXCLUSION-REASONS: Irrelevant,Out of Inclusion Criteria
rayyan-844943500	Obese first degree relatives of hemodialysis patients are at higher risk for developing kidney diseases: in a cross-sectional study	2019	Sudan Journal of Medical Sciences	1858-5051	14	3	143-151	Hamid, Abozaid Mohammed				RAYYAN-INCLUSION: {"kibirigedavis"=>"Excluded", "Esther"=>"Excluded", "nanyeenya"=>"Excluded"} | RAYYAN-LABELS: Other kidney related study | RAYYAN-EXCLUSION-REASONS: Irrelevant,Out of Inclusion Criteria
rayyan-844943501	Opportunistic diseases diminish the clinical benefit of immediateco-infected antiretroviraladults with therapylow CD4 in HIV-tuberculosisR cell counts	2018	AIDS	0269-9370 1473-5571	32	15	2141-2149	Worodria, W. and Ssempijja, V. and Hanrahan, C. and Ssegonja, R. and Muhofwa, A. and Mazapkwe, D. and Mayanja-Kizza, H. and Reynolds, S. J. and Colebunders, R. and Manabe, Y. C.	http://www.AIDSonline.com http://ovidsp.ovid.com/ovidweb.cgi?T=JS&PAGE=reference&D=emed19&NEWS=N&AN=627080298	English		RAYYAN-INCLUSION: {"kibirigedavis"=>"Excluded", "Esther"=>"Excluded", "nanyeenya"=>"Excluded"} | RAYYAN-LABELS: Out of scope | RAYYAN-EXCLUSION-REASONS: Irrelevant,Out of Inclusion Criteria
rayyan-844943502	Optimal management of HIV- positive adults at risk for kidney disease in Nigeria (Renal Risk Reduction "R3" Trial): protocol and study design	2019	Trials	1745-6215	20	1	341	Aliyu, Muktar H. and Wudil, Usman J. and Ingles, Donna J. and Shepherd, Bryan E. and Gong, Wu and Musa, Baba M. and Muhammad, Hamza and Sani, Mahmoud U. and Abdu, Aliyu and Nalado, Aisha M. and Atanda, Akinfenwa and Ahonkhai, Aima A. and Ikizler, Talat A. and Winkler, Cheryl A. and Kopp, Jeffrey B. and Kimmel, Paul L. and Wester, C. William	http://ovidsp.ovid.com/ovidweb.cgi?T=JS&PAGE=reference&D=med16&NEWS=N&AN=31182139			RAYYAN-INCLUSION: {"kibirigedavis"=>"Excluded", "Esther"=>"Excluded", "nanyeenya"=>"Excluded"} | RAYYAN-LABELS: Other kidney related study | RAYYAN-EXCLUSION-REASONS: wrong outcome,Out of Inclusion Criteria
rayyan-844943503	Outcome of children with presumptive tuberculosis in Mbarara, Rural Uganda	2018	Pediatric Infectious Disease Journal	0891-3668 1532-0987	37	2	147-152	Bonnet, M. and Nansumba, M. and Bastard, M. and Orikiriza, P. and Kyomugasho, N. and Nansera, D. and Boum, Y. and De Beaudrap, P. and Kiwanuka, J. and Kumbakumba, E.	http://journals.lww.com/pidj http://ovidsp.ovid.com/ovidweb.cgi?T=JS&PAGE=reference&D=emed19&NEWS=N&AN=621376770	English		RAYYAN-INCLUSION: {"kibirigedavis"=>"Excluded", "Esther"=>"Excluded", "nanyeenya"=>"Excluded"} | RAYYAN-LABELS: Out of scope | RAYYAN-EXCLUSION-REASONS: Irrelevant,Out of Inclusion Criteria
rayyan-844943504	Outcome of permanent vascular access for haemodialysis in patients with end-stage renal disease in Cameroon: results from the pilot experience of the Douala general hospital	2016	Acta chirurgica Belgica	0001-5458	116	1	36-40	Ngatchou, William and Ngbwa Evina, Achille and Halle, Marie Patrice and Massom, Annie and Ekane, Samuel and Basile, Essola and Origer, Pierre and Haquebard, Jean Pierre and Olinga Olinga, Alain and Jansens, Jean Luc and Watel, Alain and Lecain, Antoine and Bol Alima, Maimouna and Van Uytvanck, Alexandra and Segers, Bernard and Haentjens, Lionel and Berre, Jacques and Bal, Ousmane and Preumont, Ni…	http://ovidsp.ovid.com/ovidweb.cgi?T=JS&PAGE=reference&D=med13&NEWS=N&AN=27385139			RAYYAN-INCLUSION: {"kibirigedavis"=>"Excluded", "Esther"=>"Excluded", "nanyeenya"=>"Excluded"} | RAYYAN-LABELS: Other kidney related study | RAYYAN-EXCLUSION-REASONS: Irrelevant,Out of Inclusion Criteria
rayyan-844943506	Outcomes of rationing dialysis therapy in biopsy-proven end-stage renal disease in South Africa	2012	Journal of nephrology	1724-6059 1121-8428	25	4	551-7	Okpechi, Ikechi G. and Swanepoel, Charles R. and Rayner, Brian L.	http://ovidsp.ovid.com/ovidweb.cgi?T=JS&PAGE=reference&D=med9&NEWS=N&AN=21956769			RAYYAN-INCLUSION: {"kibirigedavis"=>"Excluded", "Esther"=>"Excluded", "nanyeenya"=>"Excluded"} | RAYYAN-LABELS: Other kidney related study | RAYYAN-EXCLUSION-REASONS: wrong population,Out of Inclusion Criteria
rayyan-844943507	Overview of paediatric renal care activities and availability of renal replacement therapy for children at Mulago hospital, Uganda	2014	Open Urology and Nephrology Journal	1874-303X (electronic) 1874-303X	7	1	95-97	Amos, O. and Robert, K. and Peace, A. and Oliver, N. and Eyoku, S. P. and Sarah, K.	http://bentham.org/open/tounj/ http://ovidsp.ovid.com/ovidweb.cgi?T=JS&PAGE=reference&D=emed15&NEWS=N&AN=604165676	English		RAYYAN-INCLUSION: {"kibirigedavis"=>"Excluded", "Esther"=>"Excluded", "nanyeenya"=>"Excluded"} | RAYYAN-LABELS: Non HIV,Other kidney related study | RAYYAN-EXCLUSION-REASONS: wrong outcome,Out of Inclusion Criteria
rayyan-844943508	An overview of tenofovir and renal disease for the HIV-treating clinician	2018	Southern African journal of HIV medicine	2078-6751	19	1		Venter, Willem DF and Fabian, June and Feldman, Charles				RAYYAN-INCLUSION: {"kibirigedavis"=>"Excluded", "Esther"=>"Excluded", "nanyeenya"=>"Excluded"} | RAYYAN-EXCLUSION-REASONS: background article,Out of Inclusion Criteria
rayyan-844943509	Paediatric Nephrology in Africa	2021	Current pediatrics reports	2167-4841	9	4	134-141	Esezobor, Christopher I. and Alakaloko, Adebimpe E. and Admani, Bashir and Ellidir, Rashid and Nourse, Peter and McCulloch, Mignon I.	http://ovidsp.ovid.com/ovidweb.cgi?T=JS&PAGE=reference&D=pmnm&NEWS=N&AN=34721949			RAYYAN-INCLUSION: {"kibirigedavis"=>"Excluded", "Esther"=>"Excluded", "nanyeenya"=>"Excluded"} | RAYYAN-EXCLUSION-REASONS: background article,Out of Inclusion Criteria
rayyan-844943510	Pathological changes of renal biopsy in SjÃ¶gren Syndrome	2018	Pan African Medical Journal	1937-8688	31	1		SablÃ³n-GonzÃ¡lez, Nery and Villalba, Noel Lorenzo and LÃ³pez, Yanet Parodis and FernÃ¡ndez, Juan Manuel and Marrero-Robayna, Silvia and Kechida, Melek and Camacho-Galan, Rafael and RodrÃ­guez-PÃ©rez, Jose Carlos				RAYYAN-INCLUSION: {"kibirigedavis"=>"Excluded", "Esther"=>"Excluded", "nanyeenya"=>"Excluded"} | RAYYAN-LABELS: Other kidney related study | RAYYAN-EXCLUSION-REASONS: Irrelevant,Out of Inclusion Criteria
rayyan-844943511	Patients characteristics and outcome of 518 arteriovenous fistulas for hemodialysis in a sub-Saharan African setting	2012	Annals of vascular surgery	1615-5947 0890-5096	26	5	674-9	Fokou, Marcus and Ashuntantang, Gloria and Teyang, Abel and Kaze, Francois and Chichom Mefire, Alain and Halle, Marie Patrice and Angwafo, Fru, 3rd and Takongmo, Samuel and Sandmann, Wilhelm	http://ovidsp.ovid.com/ovidweb.cgi?T=JS&PAGE=reference&D=med9&NEWS=N&AN=22284777			RAYYAN-INCLUSION: {"kibirigedavis"=>"Excluded", "Esther"=>"Excluded", "nanyeenya"=>"Excluded"} | RAYYAN-LABELS: Out of scope | RAYYAN-EXCLUSION-REASONS: Irrelevant,Out of Inclusion Criteria
rayyan-844943513	Pattern and outcome of renal admissions at the University of Port Harcourt Teaching Hospital, Nigeria: A 4 years review	2016	Annals of African medicine	0975-5764	15	2	63-8	Wachukwu, Chinyere Mmanwanyi and Emem-Chioma, Pedro Chimezie and Wokoma, Friday Samuel and Oko-Jaja, Richard Ishmael	http://ovidsp.ovid.com/ovidweb.cgi?T=JS&PAGE=reference&D=med13&NEWS=N&AN=27044729			RAYYAN-INCLUSION: {"kibirigedavis"=>"Excluded", "Esther"=>"Excluded", "nanyeenya"=>"Excluded"} | RAYYAN-LABELS: Other kidney related study | RAYYAN-EXCLUSION-REASONS: Out of scope,Out of Inclusion Criteria
rayyan-844943514	Pattern of acquired heart diseases among children seen in Sokoto, North-Western Nigeria	2015	Nigerian Journal of Clinical Practice	1119-3077	18	6	718-725	Sani, UM and Ahmed, H and Jiya, NM				RAYYAN-INCLUSION: {"kibirigedavis"=>"Excluded", "Esther"=>"Excluded", "nanyeenya"=>"Excluded"} | RAYYAN-LABELS: Out of scope | RAYYAN-EXCLUSION-REASONS: Irrelevant,Out of Inclusion Criteria
rayyan-844943515	The pattern of kidney disease among HIV positive children admitted in a tertiary hospital in south western Nigeria	2010	Pediatric Nephrology	0931-041X	25	9	1861	Ademola, A. D. and Asinobi, A. and Oladokun, R.	http://ovidsp.ovid.com/ovidweb.cgi?T=JS&PAGE=reference&D=emed11&NEWS=N&AN=70438432	English		RAYYAN-INCLUSION: {"kibirigedavis"=>"Included", "Esther"=>"Excluded", "nanyeenya"=>"Excluded"} | RAYYAN-LABELS: duplicate
rayyan-844943516	Pattern of renal amyloidosis in South Africa	2019	BMC nephrology	1471-2369	20	1	406	Hassen, Muhammed and Bates, William and Moosa, Mohammed Rafique	http://ovidsp.ovid.com/ovidweb.cgi?T=JS&PAGE=reference&D=med16&NEWS=N&AN=31706285			RAYYAN-INCLUSION: {"kibirigedavis"=>"Excluded", "Esther"=>"Excluded", "nanyeenya"=>"Excluded"} | RAYYAN-LABELS: Non HIV,Other kidney related study | RAYYAN-EXCLUSION-REASONS: Out of scope,Out of Inclusion Criteria
rayyan-844943517	The pattern, clinical characteristics and outcome of ESRD in Ile-Ife, Nigeria: is there a change in trend?	2011	African health sciences	1680-6905	11	4	594-601	Arogundade, FA and Sanusi, AA and Hassan, MO and Akinsola, A				RAYYAN-INCLUSION: {"kibirigedavis"=>"Excluded", "Esther"=>"Excluded", "nanyeenya"=>"Excluded"} | RAYYAN-EXCLUSION-REASONS: Out of scope,Out of Inclusion Criteria
rayyan-844943518	Patterns of dyslipidemia amongst hypertensive patients in Abuja, North Central Nigeria	2021	Pan African Medical Journal	1937-8688	39	1		Onyegbutulem, Henry Chijioke and Dogo, Dilli and Alu, Francis and Dankyau, Musa and Olorunfemi, David Samuel and Abdullahi, Faruk Mustapha and Akerele, Isaac Olubanji and Bala, Nafisah Ja'afar and Ibeabuchi, Ugo Nnenna and Mohammed, Maimuna Onyi				RAYYAN-INCLUSION: {"kibirigedavis"=>"Excluded", "Esther"=>"Excluded", "nanyeenya"=>"Excluded"} | RAYYAN-LABELS: Out of scope | RAYYAN-EXCLUSION-REASONS: Irrelevant,Out of Inclusion Criteria
rayyan-844943519	Patterns of renal disease: A 30-year renal biopsy study at Chris Hani Baragwanath Academic Hospital, Soweto, Johannesburg, South Africa	2019	South African medical journal = Suid-Afrikaanse tydskrif vir geneeskunde	2078-5135	109	7	486-492	Vermeulen, A. and Menezes, C. N. and Mashabane, M. and Butler, O. K. and Mosiane, P. and Goetsch, S. and Naicker, S.	http://ovidsp.ovid.com/ovidweb.cgi?T=JS&PAGE=reference&D=med16&NEWS=N&AN=31266574			RAYYAN-INCLUSION: {"kibirigedavis"=>"Excluded", "Esther"=>"Excluded", "nanyeenya"=>"Excluded"} | RAYYAN-LABELS: Other kidney related study | RAYYAN-EXCLUSION-REASONS: wrong outcome,background article,Out of Inclusion Criteria
rayyan-844943520	Perceived barriers to management of chronic kidney disease		Rwanda Medical Journal	2079-097X	79	1	44-49	Shyaka, JC and Chironda, G and Dushimiyimana, V and Umuhire, L and Nkuranyabahizi, M and Ngendahayo, F and Rajeswaran, L				RAYYAN-INCLUSION: {"kibirigedavis"=>"Excluded", "Esther"=>"Excluded", "nanyeenya"=>"Excluded"} | RAYYAN-LABELS: Other kidney related study | RAYYAN-EXCLUSION-REASONS: background article,Out of Inclusion Criteria
rayyan-844943521	Performance of urine lipoarabinomannan assays for paediatric tuberculosis in Tanzania	2015	The European respiratory journal	1399-3003 0903-1936	46	3	761-70	Kroidl, Inge and Clowes, Petra and Reither, Klaus and Mtafya, Bariki and Rojas-Ponce, Gabriel and Ntinginya, Elias N. and Kalomo, Mariam and Minja, Lilian T. and Kowuor, Dickens and Saathoff, Elmar and Kroidl, Arne and Heinrich, Norbert and Maboko, Leonard and Bates, Matthew and O'Grady, Justin and Zumla, Alimuddin and Hoelscher, Michael and Rachow, Andrea	http://ovidsp.ovid.com/ovidweb.cgi?T=JS&PAGE=reference&D=med12&NEWS=N&AN=26113682			RAYYAN-INCLUSION: {"kibirigedavis"=>"Excluded", "Esther"=>"Excluded", "nanyeenya"=>"Excluded"} | RAYYAN-LABELS: Out of scope,Other kidney related study | RAYYAN-EXCLUSION-REASONS: Irrelevant,Out of Inclusion Criteria
rayyan-844943522	[Perineal gangrene: report of 30 cases observed at Abidjan]	1998	Gangrene perineale: a propos de 30 cas observes a Abidjan.	0025-682X	58	3	245-8	Kouadio, K. and Kouame, Y. J. and Bi, K. L. and Turquin, H. H.	http://ovidsp.ovid.com/ovidweb.cgi?T=JS&PAGE=reference&D=med4&NEWS=N&AN=10088100			RAYYAN-INCLUSION: {"kibirigedavis"=>"Excluded", "Esther"=>"Excluded", "nanyeenya"=>"Excluded"} | RAYYAN-LABELS: Out of scope | RAYYAN-EXCLUSION-REASONS: Irrelevant,Out of Inclusion Criteria
rayyan-844943523	Persistent microalbuminuria in human immunodeficiency virus infected children in kano, Nigeria	2014	International journal of nephrology	2090-214X	2014		567838	Mudi, Abdullahi and Alhaj, Bashir U. and Hassan-Hanga, Fatimah and Yahaya, Isah Adagiri	http://ovidsp.ovid.com/ovidweb.cgi?T=JS&PAGE=reference&D=pmnm3&NEWS=N&AN=24724027			RAYYAN-INCLUSION: {"kibirigedavis"=>"Included", "Esther"=>"Excluded", "nanyeenya"=>"Excluded"} | RAYYAN-EXCLUSION-REASONS: Out of Inclusion Criteria
rayyan-844943524	Pharmacogivilance at the chub national referral hospital in Rwanda	2015	Clinical Therapeutics	0149-2918	37	8	e111	Mugabo, F. and Rutambika, N. and Walker, T. and Singer, D. R. J.	http://ovidsp.ovid.com/ovidweb.cgi?T=JS&PAGE=reference&D=emed16&NEWS=N&AN=72007323	English		RAYYAN-INCLUSION: {"kibirigedavis"=>"Excluded", "Esther"=>"Excluded", "nanyeenya"=>"Excluded"} | RAYYAN-LABELS: Out of scope | RAYYAN-EXCLUSION-REASONS: Irrelevant,Out of Inclusion Criteria
rayyan-844943525	PHASE i TRIAL of SUBCUTANEOUSLY ADMINISTERED VRC07-523LS and PGT121	2022	Topics in Antiviral Medicine	2161-5853	30	1	345	Mahomed, S. and Garrett, N. and Capparelli, E. and Osman, F. and Gengiah, T. and Archary, D. and Baxter, C. and Moore, P. and Karim, Q. A. and Barouch, D. and Fast, P. E. and Mascola, J. R. and Ledgerwood, J. E. and Morris, L. and Abdool Karim, S. S.	https://120qrk11gh163n79gg1cg656-wpengine.netdna-ssl.com/wp-content/uploads/2022/03/march-2022.pdf http://ovidsp.ovid.com/ovidweb.cgi?T=JS&PAGE=reference&D=emexb&NEWS=N&AN=638149157	English		RAYYAN-INCLUSION: {"kibirigedavis"=>"Excluded", "Esther"=>"Excluded", "nanyeenya"=>"Excluded"} | RAYYAN-LABELS: Out of scope | RAYYAN-EXCLUSION-REASONS: Irrelevant,Out of Inclusion Criteria
rayyan-844943526	PHASE IIA TRIAL of ISLATRAVIR QM for HIV PrEP: WEEK 24 METABOLIC and RENAL OUTCOMES	2022	Topics in Antiviral Medicine	2161-5853	30	1	32-33	MacDonald, P. J. and Riddler, S. A. and Badal-Faesen, S. and Schwartz, H. and Lombaard, J. and Caraco, Y. and Peer, A. and McMullan, C. and Kaufman, K. D. and Homony, B. and Nedrow, K. and Teal, V. and Robertson, M. N. and Plank, R. M.	https://120qrk11gh163n79gg1cg656-wpengine.netdna-ssl.com/wp-content/uploads/2022/03/march-2022.pdf http://ovidsp.ovid.com/ovidweb.cgi?T=JS&PAGE=reference&D=emexb&NEWS=N&AN=638148978	English		RAYYAN-INCLUSION: {"kibirigedavis"=>"Excluded", "Esther"=>"Excluded", "nanyeenya"=>"Excluded"} | RAYYAN-LABELS: Out of scope | RAYYAN-EXCLUSION-REASONS: Irrelevant,Out of Inclusion Criteria
rayyan-844943527	Phylodynamic analysis of HIV-1 subtypes B, C and CRF 02_AG in Senegal	2020	Epidemics	1878-0067	30		100376	Nascimento, Fabricia F. and Baral, Stefan and Geidelberg, Lily and Mukandavire, Christinah and Schwartz, Sheree R. and Turpin, Gnilane and Turpin, Nguissali and Diouf, Daouda and Diouf, Nafissatou Leye and Coly, Karleen and Kane, Coumba Toure and Ndour, Cheikh and Vickerman, Peter and Boily, Marie-Claude and Volz, Erik M.	http://ovidsp.ovid.com/ovidweb.cgi?T=JS&PAGE=reference&D=med17&NEWS=N&AN=31767497			RAYYAN-INCLUSION: {"kibirigedavis"=>"Excluded", "Esther"=>"Excluded", "nanyeenya"=>"Excluded"} | RAYYAN-LABELS: Out of scope | RAYYAN-EXCLUSION-REASONS: Irrelevant,Out of Inclusion Criteria
rayyan-844943528	Phylogenetics of HIV-1 subtype G env: Greater complexity and older origins than previously reported	2015	Infection, Genetics and Evolution	1567-1348 1567-7257	35		2018-09-01	Tongo, M. and Essomba, R. G. and Nindo, F. and Abrahams, F. and Nanfack, A. J. and Fokam, J. and Takou, D. and Torimiro, J. N. and Mpoudi-Ngole, E. and Burgers, W. A. and Martin, D. P. and Dorfman, J. R.	http://www.elsevier.com/locate/meegid http://ovidsp.ovid.com/ovidweb.cgi?T=JS&PAGE=reference&D=emed16&NEWS=N&AN=605299879	English		RAYYAN-INCLUSION: {"kibirigedavis"=>"Excluded", "Esther"=>"Excluded", "nanyeenya"=>"Excluded"} | RAYYAN-LABELS: Out of scope | RAYYAN-EXCLUSION-REASONS: Irrelevant,Out of Inclusion Criteria
rayyan-844943529	PMTCT of HIV-1 in Burkina Faso: Evaluation of residual vertical transmission by PCR, molecular characterization of subtypes and determination of antiretroviral drugs resistance	2014	BMC Infectious Diseases	1471-2334	14			Sagna, T. and Bisseye, C. and Kagone, T. S. and Djigma, F. W. and Ouermi, D. and Zeba, M. T. A. and Bazie, V. J. T. and Douamba, Z. and Moret, R. and Pietra, V. and Koama, A. and Pignatelli, S. and Gnoula, C. and Sia, J. D. and Nikiema, J. B. and Simpore, J.	http://ovidsp.ovid.com/ovidweb.cgi?T=JS&PAGE=reference&D=emed15&NEWS=N&AN=617265296	English		RAYYAN-INCLUSION: {"kibirigedavis"=>"Excluded", "Esther"=>"Excluded", "nanyeenya"=>"Excluded"} | RAYYAN-LABELS: Out of scope | RAYYAN-EXCLUSION-REASONS: Irrelevant,Out of Inclusion Criteria
rayyan-844943530	Pneumococcal polysaccharide vaccines: Indications, efficacy and recommendations	1991	European Journal of Clinical Microbiology and Infectious Diseases	0934-9723	10	11	897-910	Bruyn, G. A. W. and Van Furth, N.	http://ovidsp.ovid.com/ovidweb.cgi?T=JS&PAGE=reference&D=emed4&NEWS=N&AN=22045754	English		RAYYAN-INCLUSION: {"kibirigedavis"=>"Excluded", "Esther"=>"Excluded", "nanyeenya"=>"Excluded"} | RAYYAN-LABELS: Out of scope | RAYYAN-EXCLUSION-REASONS: Irrelevant,Out of Inclusion Criteria
rayyan-844943531	POS-022 ACUTE TUBULO-INTERSTITIAL NEPHRITIS WITH EOSINOPHILS, SUSPECTED TO BE DRUG-INDUCED, AS SEEN ON NATIVE KIDNEY BIOPSIES: 10-YEAR EXPERIENCE FROM AN INDEPENDENT CENTRAL PATHOLOGY LABORATORY IN KENYA	2022	Kidney International Reports	2468-0249	7	2	S9	Kalebi, A.	http://ovidsp.ovid.com/ovidweb.cgi?T=JS&PAGE=reference&D=emexb&NEWS=N&AN=2016904240	English		RAYYAN-INCLUSION: {"kibirigedavis"=>"Excluded", "Esther"=>"Excluded", "nanyeenya"=>"Excluded"} | RAYYAN-LABELS: Out of scope | RAYYAN-EXCLUSION-REASONS: Out of scope,Out of Inclusion Criteria
rayyan-844943532	POS-218 RENAL BIOPSY IN TOGO: WHERE ARE WE?	2021	Kidney International Reports	2468-0249	6	4	S92	Amekoudi, E. M. Y. Y. and Kouame, J. N. and Sabi, K. A. and Tsevi, Y. M.	http://ovidsp.ovid.com/ovidweb.cgi?T=JS&PAGE=reference&D=emed22&NEWS=N&AN=2011683304	English		RAYYAN-INCLUSION: {"kibirigedavis"=>"Excluded", "Esther"=>"Excluded", "nanyeenya"=>"Excluded"} | RAYYAN-LABELS: Other kidney related study | RAYYAN-EXCLUSION-REASONS: Irrelevant,Out of Inclusion Criteria
rayyan-844943533	POS-424 PREVALENCE OF KIDNEY ABNORMALITIES SINCE 2015-WHO "TREAT ALL" STRATEGY IN HIV INFECTED CHILDREN	2022	Kidney International Reports	2468-0249	7	2	S189	Nkoy, A. and Odio, M. and Matoka, T. and Mumaka, F. and Minimbu, O. and Musa, M. and Betukumesu, D. and Kazadi, O. and Labarque, V. and L, P. Van den Heuvel and Levtchenko, E. and Ekulu, P.	http://ovidsp.ovid.com/ovidweb.cgi?T=JS&PAGE=reference&D=emexb&NEWS=N&AN=2016904622	English		RAYYAN-INCLUSION: {"kibirigedavis"=>"Excluded", "Esther"=>"Excluded", "nanyeenya"=>"Excluded"} | RAYYAN-LABELS: Conference abstract,Full text not found
rayyan-844943534	Post-malaria neurological syndrome	2018	Annals of Neurology	1531-8249	84		S179-S180	Waseem, F. and Bradshaw, D. and Singh, G. and Anwer, S.	http://ovidsp.ovid.com/ovidweb.cgi?T=JS&PAGE=reference&D=emed19&NEWS=N&AN=624732761	English		RAYYAN-INCLUSION: {"kibirigedavis"=>"Excluded", "Esther"=>"Excluded", "nanyeenya"=>"Excluded"} | RAYYAN-LABELS: Out of scope | RAYYAN-EXCLUSION-REASONS: Irrelevant,Out of Inclusion Criteria
rayyan-844943535	Pre-Transition Readiness in Adolescents and Young Adults with Four Chronic Medical Conditions in South East Nigeria - An African Perspective to Adolescent Transition	2020	Adolescent health, medicine and therapeutics	1179-318X	11		29-38	Ayuk, Adaeze C. and Onukwuli, Vivian O. and Obumneme-Anyim, Ijeoma N. and Eze, Joy N. and Akubuilo, Uzoamaka C. and Mbanefo, Ngozi R. and Iloh, Kenechukwu K. and Ezenwosu, Osita U. and Odetunde, Israel O. and Okafor, Henrietta U. and Emodi, Ifeoma J. and Oguonu, Tagbo	http://ovidsp.ovid.com/ovidweb.cgi?T=JS&PAGE=reference&D=pmnm&NEWS=N&AN=32210656			RAYYAN-INCLUSION: {"kibirigedavis"=>"Excluded", "Esther"=>"Excluded", "nanyeenya"=>"Excluded"} | RAYYAN-LABELS: Out of scope | RAYYAN-EXCLUSION-REASONS: wrong population,Out of Inclusion Criteria
rayyan-844943536	Predictors of Locally Advanced Disease at Presentation and Clinical Outcomes among Cervical Cancer Patients Admitted at a Tertiary Hospital in Botswana	2018	International Journal of Gynecological Cancer	1048-891X 1525-1438	28	6	1218-1225	Nassali, M. N. and Tadele, M. and Nkuba, R. M. and Modimowame, J. and Enyeribe, I. and Katse, E.	http://journals.lww.com/ijgc/pages/default.aspx http://ovidsp.ovid.com/ovidweb.cgi?T=JS&PAGE=reference&D=emed19&NEWS=N&AN=622944424	English		RAYYAN-INCLUSION: {"kibirigedavis"=>"Excluded", "Esther"=>"Excluded", "nanyeenya"=>"Excluded"} | RAYYAN-LABELS: Out of scope | RAYYAN-EXCLUSION-REASONS: Irrelevant,Out of Inclusion Criteria
rayyan-844943537	Predictors of Virologic Failure among a Cohort of HIV-infected Children in Southern Ethiopia	2020	Pediatric Infectious Disease Journal	0891-3668 1532-0987			60-65	Tadesse, B. T. and Foster, B. A. and Latour, E. and Lim, J. Y. and Jerene, D. and Ruff, A. and Aklillu, E.	http://journals.lww.com/pidj http://ovidsp.ovid.com/ovidweb.cgi?T=JS&PAGE=reference&D=emed21&NEWS=N&AN=633705720	English		RAYYAN-INCLUSION: {"kibirigedavis"=>"Excluded", "Esther"=>"Excluded", "nanyeenya"=>"Excluded"} | RAYYAN-LABELS: Out of scope | RAYYAN-EXCLUSION-REASONS: Out of scope,Out of Inclusion Criteria
rayyan-844943539	Predominance of CRF02-AG and CRF06-cpx in Niger, West Africa	2002	AIDS research and human retroviruses	0889-2229	18	10	723-6	Mamadou, Saidou and Montavon, Celine and Ben, Aminata and Djibo, Ali and Rabiou, Sanata and Mboup, Souleymane and Delaporte, Eric and Peeters, Martine	http://ovidsp.ovid.com/ovidweb.cgi?T=JS&PAGE=reference&D=med4&NEWS=N&AN=12167280			RAYYAN-INCLUSION: {"kibirigedavis"=>"Excluded", "Esther"=>"Excluded", "nanyeenya"=>"Excluded"} | RAYYAN-LABELS: Out of scope | RAYYAN-EXCLUSION-REASONS: Irrelevant,Out of Inclusion Criteria
rayyan-844943540	Presence of CRF09_cpx and complex CRF02_AG/CRF09_cpx recombinant HIV type 1 strains in Cote d'Ivoire, West Africa	2005	AIDS Research and Human Retroviruses	0889-2229	21	7	667-672	Toni, T. and Adje-Toure, C. and Vidal, N. and Minga, A. and Huet, C. and Borger, M. Y. and Recordon-Pinson, P. and Masquelier, B. and Nolan, M. and Nkengasong, J. and Fleury, H. J. and Delaporte, E. and Peeters, M.	http://ovidsp.ovid.com/ovidweb.cgi?T=JS&PAGE=reference&D=emed9&NEWS=N&AN=41113656	English		RAYYAN-INCLUSION: {"kibirigedavis"=>"Excluded", "Esther"=>"Excluded", "nanyeenya"=>"Excluded"} | RAYYAN-LABELS: Out of scope | RAYYAN-EXCLUSION-REASONS: Irrelevant,Out of Inclusion Criteria
rayyan-844943541	The presentation of newly-diagnosed diabetic patients in Uganda	1996	QJM : monthly journal of the Association of Physicians	1460-2725 1460-2393	89	9	705-11	Nambuya, A. P. and Otim, M. A. and Whitehead, H. and Mulvany, D. and Kennedy, R. and Hadden, D. R.	http://ovidsp.ovid.com/ovidweb.cgi?T=JS&PAGE=reference&D=med4&NEWS=N&AN=8917747			RAYYAN-INCLUSION: {"kibirigedavis"=>"Excluded", "Esther"=>"Excluded", "nanyeenya"=>"Excluded"} | RAYYAN-LABELS: Out of scope | RAYYAN-EXCLUSION-REASONS: Irrelevant,Out of Inclusion Criteria
rayyan-844943543	Prevalence and associated factors of chronic kidney disease among patients infected with human immunodeficiency virus in Cameroon	2018	Iranian Journal of Kidney Diseases	1735-8582 1735-8604	12	5	268-274	Patrice, H. M. and Moussa, O. and Francois, K. F. and Yacouba, M. and Hugo, M. N. B. and Henry, L. N.	http://www.ijkd.org/index.php/ijkd/article/download/3626/1024 http://ovidsp.ovid.com/ovidweb.cgi?T=JS&PAGE=reference&D=emed19&NEWS=N&AN=624779997	English		RAYYAN-INCLUSION: {"kibirigedavis"=>"Excluded", "Esther"=>"Excluded", "nanyeenya"=>"Excluded"} | RAYYAN-LABELS: not age disaggregated
rayyan-844943544	Prevalence and clinical and laboratory characteristics of kidney disease in anti-retroviral-naive human immunodeficiency virus-infected patients in South-South Nigeria	2016	Saudi journal of kidney diseases and transplantation : an official publication of the Saudi Center for Organ Transplantation, Saudi Arabia	1319-2442	27	1	129-34	Okafor, U. H. and Unuigbe, E. I. and Chukwuonye, E.	http://ovidsp.ovid.com/ovidweb.cgi?T=JS&PAGE=reference&D=med13&NEWS=N&AN=26787579			RAYYAN-INCLUSION: {"kibirigedavis"=>"Excluded", "Esther"=>"Included", "nanyeenya"=>"Included"}
rayyan-844943545	Prevalence and Correlates of Microalbuminuria among Type 2 Diabetes Patients at Muhimbili National Hospital, Dar es Salaam, Tanzania	2021	Rwanda Journal of Medicine and Health Sciences	2616-9827	4	1	84-97	Kantarama, Evelyne and Uwizeye, Dieudonne and Mselle, Teddy				RAYYAN-INCLUSION: {"kibirigedavis"=>"Excluded", "Esther"=>"Excluded", "nanyeenya"=>"Excluded"} | RAYYAN-LABELS: Out of scope | RAYYAN-EXCLUSION-REASONS: wrong population,Out of Inclusion Criteria
rayyan-844943546	Prevalence and correlates of traditional risk factors for cardiovascular disease in a Nigerian ART-naive HIV population: a cross-sectional study	2018	BMJ open	20446055	8	7	019664-019664	Ekrikpo, Udeme E. and Akpan, Effiong E. and Ekott, John U. and Bello, Aminu K. and Okpechi, Ikechi G. and Kengne, Andre P.	https://search.ebscohost.com/login.aspx?direct=true&AuthType=cookie,ip,shib&db=awn&AN=30030310&site=ehost-live			Note: Address: Division of Nephrology and Hypertension, Groote Schuur Hospital and University of Cape Town, Cape Town, South Africa.; Department of Medicine, University of Uyo, Uyo, Nigeria.; Department of Medicine, University of Uyo, Uyo, Nigeria.; Department of Medicine, University of Uyo, Uyo, Nigeria.; Division of Nephrology and Immunology, Department of Medicine, University of Alberta, Edmon…
rayyan-844943547	Prevalence and factors associated with renal dysfunction among children with sickle cell disease attending the sickle cell disease clinic at a tertiary hospital in Northwestern Tanzania	2019	PloS one	1932-6203	14	6	e0218024	Kimaro, Fransisca D. and Jumanne, Shakilu and Sindato, Emmanuel M. and Kayange, Neema and Chami, Neema	http://ovidsp.ovid.com/ovidweb.cgi?T=JS&PAGE=reference&D=med16&NEWS=N&AN=31211789			RAYYAN-INCLUSION: {"kibirigedavis"=>"Excluded", "Esther"=>"Excluded", "nanyeenya"=>"Excluded"} | RAYYAN-LABELS: Non HIV,Other kidney related study | RAYYAN-EXCLUSION-REASONS: wrong population,Out of Inclusion Criteria
rayyan-844943548	Prevalence and factors associated with renal dysfunction in HIV positive and negative adults at the University Teaching Hospital, in Lusaka	2014	Medical journal of Zambia	0047-651X	41	4	168-173	Banda, Justor and Mweemba, Aggrey and Siziya, Seter and Andrews, B and Shabir, L				RAYYAN-INCLUSION: {"kibirigedavis"=>"Excluded", "Esther"=>"Excluded", "nanyeenya"=>"Excluded"} | RAYYAN-LABELS: not age disaggregated,Other kidney related study | RAYYAN-EXCLUSION-REASONS: wrong population,Out of Inclusion Criteria
rayyan-844943549	Prevalence and factors associated with renal dysfunction in HIV positive paediatric patients on highly active antiretroviral therapy at the paediatric centre of excellence of the university teaching hospital, in Lusaka, Zambia	2016	Pediatric Nephrology	1432-198X	31	10	1778	Zimba, K. M.	http://ovidsp.ovid.com/ovidweb.cgi?T=JS&PAGE=reference&D=emed17&NEWS=N&AN=612479869	English		RAYYAN-INCLUSION: {"kibirigedavis"=>"Included", "Esther"=>"Included", "nanyeenya"=>"Included"} | RAYYAN-LABELS: Dissertation
rayyan-844943550	Prevalence and Pattern of Chronic Kidney Disease in Antiretroviral-Naive Patients with HIV/AIDS	2015	Journal of the International Association of Providers of AIDS Care	2325-9574	14	5	434-40	Adedeji, Tewogbade Adeoye and Adedeji, Nife O. and Adebisi, Simeon A. and Idowu, Ademola A. and Fawale, Michael B. and Jimoh, Kayode A.	http://ovidsp.ovid.com/ovidweb.cgi?T=JS&PAGE=reference&D=med12&NEWS=N&AN=26013249			RAYYAN-INCLUSION: {"kibirigedavis"=>"Maybe", "Esther"=>"Excluded", "nanyeenya"=>"Excluded"} | RAYYAN-LABELS: not age disaggregated
rayyan-844943551	Prevalence and Pattern of Human Immunodeficiency Virus-Associated Nephropathy among Human Immunodeficiency Virus-Positive Children at the University of Maiduguri Teaching Hospital, Nigeria	2019	Saudi journal of kidney diseases and transplantation : an official publication of the Saudi Center for Organ Transplantation, Saudi Arabia	1319-2442	30	4	843-852	Ibrahim, Halima Umar and Elechi, Hassan Abdullahi and Rabasa, Adamu Ibrahim and Ashir, Garba Mohammed and Farouk, Abubakar Garba and Yauba, Mohammed Saad and Ibrahim, Bello Abdullahi	http://ovidsp.ovid.com/ovidweb.cgi?T=JS&PAGE=reference&D=med16&NEWS=N&AN=31464241			RAYYAN-INCLUSION: {"kibirigedavis"=>"Included", "Esther"=>"Included", "nanyeenya"=>"Included"} | RAYYAN-LABELS: not age disaggregated
rayyan-844943552	Prevalence and predictors of diabetes mellitus among persons living with HIV: a retrospective cohort study conducted in 4 public healthcare facilities in KwaZulu-Natal	2021	BMC public health	1471-2458	21	1	288	Umar, David Mohammed and Naidoo, Panjasaram	http://ovidsp.ovid.com/ovidweb.cgi?T=JS&PAGE=reference&D=med19&NEWS=N&AN=33541316			RAYYAN-INCLUSION: {"kibirigedavis"=>"Excluded", "Esther"=>"Excluded", "nanyeenya"=>"Excluded"} | RAYYAN-LABELS: Out of scope | RAYYAN-EXCLUSION-REASONS: Irrelevant,Out of Inclusion Criteria
rayyan-844943553	Prevalence and predictors of hypertension among adults in Mbarara City, Western Uganda	2021	Chronic Illn	1742-3953			1.7424e+16	Batte, A. and Gyagenda, J. O. and Otwombe, K. and Muhindo, R. and Bagasha, P. and Kiggundu, D. and Aujo, J. C. and Atuhe, D. M. and Kansiime, G. and Hussein, R. and Namuyimbwa, L. and Mukasa, S. L. and Kabuye, A. and Mukasa, J. and Sekasanvu, E. and Kalyesubula, R.		eng		1745-9206 Batte, Anthony Orcid: 0000-0001-7463-5277 Gyagenda, Joseph Ogavu Otwombe, Kennedy Muhindo, Rose Bagasha, Peace Kiggundu, Daniel Aujo, Judith Caroline Atuhe, David Martin Kansiime, Grace Hussein, Reham Namuyimbwa, Lydia Mukasa, Sandra Luyima Kabuye, Amina Mukasa, Joseph Sekasanvu, Emmanuel Kalyesubula, Robert Journal Article United States 2021/11/18 Chronic Illn. 2021 Nov 17:174239532110…
rayyan-844943554	Prevalence and predictors of proteinuria in HIV-infected and uninfected pregnant women in Cameroon	2011	Nephrology, dialysis, transplantation : official publication of the European Dialysis and Transplant Association - European Renal Association	1460-2385 0931-0509	26	9	3051-3	Jao, Jennifer and Palmer, Dennis and Leus, Ine and Tih, Pius and Baweja, Mukta and Klotman, Mary and Sperling, Rhoda and Wyatt, Christina	http://ovidsp.ovid.com/ovidweb.cgi?T=JS&PAGE=reference&D=med8&NEWS=N&AN=21719713			RAYYAN-INCLUSION: {"kibirigedavis"=>"Excluded", "Esther"=>"Excluded", "nanyeenya"=>"Excluded"} | RAYYAN-LABELS: Out of scope | RAYYAN-EXCLUSION-REASONS: wrong population,Out of Inclusion Criteria
rayyan-844943555	Prevalence and risk factors of chronic kidney disease in Cote D'Ivoire: An analytic study conducted in the department of internal medicine	2018	Saudi journal of kidney diseases and transplantation : an official publication of the Saudi Center for Organ Transplantation, Saudi Arabia	1319-2442	29	1	153-159	Yao, Hubert Kouame and Konan, Serge Didier and Sanogo, Sindou and Diopoh, Sery Patrick and Diallo, Amadou Demba	http://ovidsp.ovid.com/ovidweb.cgi?T=JS&PAGE=reference&D=med15&NEWS=N&AN=29456222			RAYYAN-INCLUSION: {"kibirigedavis"=>"Excluded", "Esther"=>"Excluded", "nanyeenya"=>"Excluded"} | RAYYAN-LABELS: Other kidney related study | RAYYAN-EXCLUSION-REASONS: wrong population,Out of Inclusion Criteria
rayyan-844943556	[Prevalence and risk factors of hepatitis C virus infection in chronic hemodialysis patients at the University Hospital of Point G, Bamako, Mali]	2011	Prevalence et facteurs associes au portage du virus de l'hepatite virale C chez les hemodialyses chroniques au CHU du Point G, Bamako, Mali.	1993-0836 0464-7874	26	2	2024-05-12	Baby, M. and Fongoro, S. and Konate, M. K. and Diarra, A. and Kouriba, B. and Maiga, M. K.	http://ovidsp.ovid.com/ovidweb.cgi?T=JS&PAGE=reference&D=med8&NEWS=N&AN=22766387			RAYYAN-INCLUSION: {"kibirigedavis"=>"Excluded", "Esther"=>"Excluded", "nanyeenya"=>"Excluded"} | RAYYAN-LABELS: Out of scope | RAYYAN-EXCLUSION-REASONS: Irrelevant,Out of Inclusion Criteria
rayyan-844943557	Prevalence and risk factors of proximal tubular dysfunction and its correlation with glomerular function among children with HIV seen in Lagos University Teaching Hospital, Nigeria	2019	Antiviral Therapy	2040-2058	24		A106	Akagu, J. and Esezobor, C. and Akinsulie, A.	https://www.intmedpress.com/serveFile.cfm?sUID=4dc21050-3a8a-40fd-a14d-74b3851156be http://ovidsp.ovid.com/ovidweb.cgi?T=JS&PAGE=reference&D=emed20&NEWS=N&AN=630982468	English		RAYYAN-INCLUSION: {"kibirigedavis"=>"Included", "Esther"=>"Maybe", "nanyeenya"=>"Included"} | RAYYAN-LABELS: Full text not found
rayyan-844943558	Prevalence of albuminuria in children followed for HIV infection in the pediatric university hospital (CHUP-CDG) of ouagadougou	2012	Nephrology Dialysis Transplantation	0931-0509	27			Gerard, C. and Seni, K. and Hadiza, O. D. J. and Christian, S. and Benoit, T. and Francois, B. and Adama, L.	http://ovidsp.ovid.com/ovidweb.cgi?T=JS&PAGE=reference&D=emed13&NEWS=N&AN=70766949	English		RAYYAN-INCLUSION: {"kibirigedavis"=>"Included", "Esther"=>"Maybe", "nanyeenya"=>"Included"} | RAYYAN-LABELS: Full text not found
rayyan-844943559	The prevalence of chronic kidney disease and associated factors among patients admitted at princess marina hospital, Gaborone, Botswana	2017	Nigerian Journal of Clinical Practice	1119-3077	20	3	313-319	Rwegerera, GM and Bayani, M and Taolo, EK and Habte, D				RAYYAN-INCLUSION: {"kibirigedavis"=>"Excluded", "Esther"=>"Excluded", "nanyeenya"=>"Excluded"} | RAYYAN-LABELS: Non HIV | RAYYAN-EXCLUSION-REASONS: wrong population
rayyan-844943561	Prevalence of diabetic retinopathy, cataract and visual impairment in patients with diabetes in sub-Saharan Africa	2012	The British journal of ophthalmology	1468-2079 0007-1161	96	2	156-61	Glover, Simon J. and Burgess, Philip I. and Cohen, Danielle B. and Harding, Simon P. and Hofland, Helma W. C. and Zijlstra, Eduard E. and Allain, Theresa J.	http://ovidsp.ovid.com/ovidweb.cgi?T=JS&PAGE=reference&D=med9&NEWS=N&AN=21515565			RAYYAN-INCLUSION: {"kibirigedavis"=>"Excluded", "Esther"=>"Excluded", "nanyeenya"=>"Excluded"} | RAYYAN-LABELS: Out of scope | RAYYAN-EXCLUSION-REASONS: Irrelevant,Out of Inclusion Criteria
rayyan-844943564	Prevalence of HIV-1 pretreatment drug resistance among treatment nave pregnant women in Bissau, Guinea Bissau	2018	PloS one	19326203	13	10	0206406-0206406	Wilhelmson, Sten and MÃ¥nsson, Fredrik and Lopatko Lindman, Jacob and Biai, Ansu and EsbjÃ¶rnsson, Joakim and Norrgren, Hans and Jansson, Marianne and Medstrand, Patrik	https://search.ebscohost.com/login.aspx?direct=true&AuthType=cookie,ip,shib&db=awn&AN=30379960&site=ehost-live			Note: Address: The Department of Translational Medicine, Lund University, MalmÃ¶, Sweden.; The Department of Translational Medicine, Lund University, MalmÃ¶, Sweden.; The Department of Clinical Sciences Lund, Lund University, Lund, Sweden.; The National Public Health Laboratory, Bissau, Guinea-Bissau.; The Department of Laboratory Medicine, Lund University, Lund, Sweden.; The Department of Clinic…
rayyan-844943565	Prevalence of HIVAN in an African paediatric HIV population	2010	Pediatric Nephrology	0931-041X	25	9	1805	Ikpeme, E. E. and Akpan, M. U. and Ekrikpo, U. and Etukudo, O.	http://ovidsp.ovid.com/ovidweb.cgi?T=JS&PAGE=reference&D=emed11&NEWS=N&AN=70438153	English		RAYYAN-INCLUSION: {"kibirigedavis"=>"Included", "Esther"=>"Excluded", "nanyeenya"=>"Excluded"} | RAYYAN-LABELS: duplicate
rayyan-844943566	PREVALENCE OF HYPERTENSION, ANEMIA, ASYMPTOMATIC URINARY TRACT INFECTION, SYPHILIS, HIV AND HEPATITIS B VIRUS INFECTION AMONG PREGNANT WOMEN ATTENDING AN ANTENATAL CLINIC AT A RURAL HOSPITAL IN SOUTHERN ETHIOPIA	2016	The Southeast Asian journal of tropical medicine and public health	0125-1562	47	5	1032-9	Deme, Chala and Edao, Beyene and Jaya, Gemedi and Tisiano, Gebre and Fano, Hayi and Alegria, Inaki and Reyes, Francisco and Gorgolas, Miguel and Ramos, Jose M.	http://ovidsp.ovid.com/ovidweb.cgi?T=JS&PAGE=reference&D=med13&NEWS=N&AN=29620811			RAYYAN-INCLUSION: {"kibirigedavis"=>"Excluded", "Esther"=>"Excluded", "nanyeenya"=>"Excluded"} | RAYYAN-LABELS: Out of scope | RAYYAN-EXCLUSION-REASONS: Irrelevant,Out of Inclusion Criteria
rayyan-844943567	The Prevalence of Kidney Dysfunction and Associated Risk Factors among ART-NaÃ¯ve HIV-1 infected Adults at the University Teaching Hospital in Lusaka, Zambia	2017	Medical Journal of Zambia	0047-651X	44	3	176-183	Tembo, S and Chirwa, L and Musonda, P and Mulenga, LB and Mweemba, A				RAYYAN-INCLUSION: {"kibirigedavis"=>"Excluded", "Esther"=>"Excluded", "nanyeenya"=>"Excluded"} | RAYYAN-LABELS: not age disaggregated,Other kidney related study | RAYYAN-EXCLUSION-REASONS: Out of Inclusion Criteria
rayyan-844943568	Prevalence of persistent microalbuminuria and associated factors among HIV infected children attending a Tertiary Hospital in Northern Tanzania: a cross sectional, analytical study	2015	The Pan African medical journal	1937-8688	20		251	Mosten, Ignatus Kissima and Hamel, Bernadus Carolus and Kinabo, Grace Damas	http://ovidsp.ovid.com/ovidweb.cgi?T=JS&PAGE=reference&D=med12&NEWS=N&AN=26161174			RAYYAN-INCLUSION: {"kibirigedavis"=>"Included", "Esther"=>"Included", "nanyeenya"=>"Included"} | RAYYAN-LABELS: not age disaggregated
rayyan-844943570	Prevalence of Pre-Existing Hearing Loss Among Patients With Drug-Resistant Tuberculosis in South Africa	2020	American journal of audiology	1558-9137 1059-0889	29	2	199-205	Hong, Hyejeong and Dowdy, David W. and Dooley, Kelly E. and Francis, Howard W. and Budhathoki, Chakra and Han, Hae-Ra and Farley, Jason E.	http://ovidsp.ovid.com/ovidweb.cgi?T=JS&PAGE=reference&D=med17&NEWS=N&AN=32320639			RAYYAN-INCLUSION: {"kibirigedavis"=>"Excluded", "Esther"=>"Excluded", "nanyeenya"=>"Excluded"} | RAYYAN-LABELS: Out of scope | RAYYAN-EXCLUSION-REASONS: Irrelevant,Out of Inclusion Criteria
rayyan-844943572	Prevalence of proteinuria among HIV-infected children attending a tertiary hospital in Lagos, Nigeria	2010	Journal of tropical pediatrics	1465-3664 0142-6338	56	3	187-90	Esezobor, Christopher I. and Iroha, Edna and Onifade, Elizabeth and Akinsulie, Adebola O. and Temiye, Edamisan O. and Ezeaka, Chinyere	http://ovidsp.ovid.com/ovidweb.cgi?T=JS&PAGE=reference&D=med8&NEWS=N&AN=19793893			RAYYAN-INCLUSION: {"kibirigedavis"=>"Included", "Esther"=>"Included", "nanyeenya"=>"Excluded"} | RAYYAN-LABELS: not age disaggregated
rayyan-844943575	[Prevalence of proteinuria and its association with HIV/AIDS in Congolese children living in Kinshasa, Democratic Republic of Congo]	2012	Prevalence de la proteinurie et son association avec le VIH/sida chez l'enfant a Kinshasa, Congo.	1872-9177 1769-7255	8	3	163-7	Ekulu, Pepe Mfutu and Nseka, Nazaire Mangani and Aloni, Michel Ntetani and Gini, Jean-Lambert Ehungu and Makulo, Jean-Robert and Lepira, Francois Bompeka and Sumaili, Ernest Kiswaya and Mafuta, Eric Musalu and Nsibu, Celestin Ndosimao and Shiku, Joseph Diayisu	http://ovidsp.ovid.com/ovidweb.cgi?T=JS&PAGE=reference&D=med9&NEWS=N&AN=22056079			RAYYAN-INCLUSION: {"kibirigedavis"=>"Included", "Esther"=>"Excluded", "nanyeenya"=>"Excluded"} | RAYYAN-LABELS: not age disaggregated
rayyan-844943576	[Prevalence of proteinuria in children followed-up for HIV infection at Pediatric University Hospital Charles-de-Gaulle (CHUP-CDG) of Ouagadougou]	2013	Prevalence de la proteinurie chez les enfants suivis pour infection a VIH au centre hospitalier universitaire pediatrique Charles-de-Gaulle (CHUP-CDG) de Ouagadougou.	0037-9085	106	1	2024-07-13	Coulibaly, G. and Koueta, F. and Ouedraogo, O. and Dao, L. and Lengani, A. and Ye, D.	http://ovidsp.ovid.com/ovidweb.cgi?T=JS&PAGE=reference&D=med10&NEWS=N&AN=23315307			RAYYAN-INCLUSION: {"kibirigedavis"=>"Included", "Esther"=>"Included", "nanyeenya"=>"Maybe"} | RAYYAN-LABELS: not age disaggregated
rayyan-844943577	Prevalence of renal disease in Nigerian children infected with the human immunodeficiency virus and on highly active anti-retroviral therapy	2013	Saudi journal of kidney diseases and transplantation : an official publication of the Saudi Center for Organ Transplantation, Saudi Arabia	1319-2442	24	1	172-7	Iduoriyekemwen, Nosakhare J. and Sadoh, Wilson E. and Sadoh, Ayebo E.	http://ovidsp.ovid.com/ovidweb.cgi?T=JS&PAGE=reference&D=med10&NEWS=N&AN=23354220			Comment in (CIN), Comment in (CIN) | RAYYAN-INCLUSION: {"kibirigedavis"=>"Included", "Esther"=>"Included", "nanyeenya"=>"Included"}
rayyan-844943578	Prevalence of renal dysfunction among HIV infected patients receiving Tenofovir at Mulago: A cross-sectional study	2020	BMC Nephrology	1471-2369 (electronic) 1471-2369	21	1	232	Nyende, L. and Kalyesubula, R. and Sekasanvu, E. and Byakika-Kibwika, P.	http://www.biomedcentral.com/bmcnephrol/ http://ovidsp.ovid.com/ovidweb.cgi?T=JS&PAGE=reference&D=emed21&NEWS=N&AN=632911962	English		RAYYAN-INCLUSION: {"kibirigedavis"=>"Excluded", "Esther"=>"Excluded", "nanyeenya"=>"Excluded"} | RAYYAN-LABELS: Other kidney related study | RAYYAN-EXCLUSION-REASONS: wrong outcome,Out of Inclusion Criteria
rayyan-844943580	The prevalence of renal impairment among adults with early hiv disease in blantyre, malawi	2011	International Journal of STD and AIDS	0956-4624	22	8	457-462	Struik, G. M. and den Exter, R. D. and Munthali, C. and Chipeta, D. and van Oosterhout, J. J. G. and Nouwen, J. L. and Allain, T. J.	http://ijsa.rsmjournals.com/cgi/reprint/22/8/457 http://ovidsp.ovid.com/ovidweb.cgi?T=JS&PAGE=reference&D=emed12&NEWS=N&AN=362256440	English		RAYYAN-INCLUSION: {"kibirigedavis"=>"Excluded", "Esther"=>"Excluded", "nanyeenya"=>"Excluded"} | RAYYAN-LABELS: not age disaggregated,Other kidney related study | RAYYAN-EXCLUSION-REASONS: Out of Inclusion Criteria
rayyan-844943581	The prevalence of renal impairment in individuals seeking HIV testing in Urban Malawi	2016	BMC nephrology	1471-2369	17	1	186	Glaser, Nicola and Phiri, Sam and Bruckner, Tom and Nsona, Dominic and Tweya, Hannock and Ahrenshop, Nomeda and Neuhann, Florian	http://ovidsp.ovid.com/ovidweb.cgi?T=JS&PAGE=reference&D=med13&NEWS=N&AN=27875991			RAYYAN-INCLUSION: {"kibirigedavis"=>"Excluded", "Esther"=>"Excluded", "nanyeenya"=>"Excluded"} | RAYYAN-LABELS: Other kidney related study | RAYYAN-EXCLUSION-REASONS: Out of scope,Out of Inclusion Criteria
rayyan-844943582	Prevalence of risk factors for chronic kidney disease among adults in a university community in southern Nigeria	2015	Pan African Medical Journal	1937-8688	21	1		Wachukwu, Chinyere Mmanwanyi and Emem-Chioma, Pedro Chimezie and Wokoma, Friday Samuel and Oko-Jaja, Richard Ishmeal				RAYYAN-INCLUSION: {"kibirigedavis"=>"Excluded", "Esther"=>"Excluded", "nanyeenya"=>"Excluded"} | RAYYAN-LABELS: Non HIV,Other kidney related study | RAYYAN-EXCLUSION-REASONS: wrong population,Out of Inclusion Criteria
rayyan-844943583	Prevalence of risk factors for chronic kidney disease in South African youth with perinatally acquired HIV	2019	Pediatric nephrology (Berlin, Germany)	1432-198X 0931-041X	34	2	313-318	Frigati, Lisa and Mahtab, Sana and Nourse, Peter and Ray, Patricio and Perrazzo, Sofia and Machemedze, Takwanisa and Agyei, Nana-Akua Asafu and Cotton, Mark and Myer, Landon and Zar, Heather	http://ovidsp.ovid.com/ovidweb.cgi?T=JS&PAGE=reference&D=med16&NEWS=N&AN=30219929			RAYYAN-INCLUSION: {"kibirigedavis"=>"Included", "Esther"=>"Included", "nanyeenya"=>"Included"}
rayyan-844943584	Prevalence of undiagnosed hypertension among traders at a regional market in Nigeria	2017	Annals of Medical and Health Sciences Research	2141-9248	7	2	97-101	Vincent-Onabajo, Grace O and Adaji, Joseph O and Umeonwuka, Chuka I				RAYYAN-INCLUSION: {"kibirigedavis"=>"Excluded", "Esther"=>"Excluded", "nanyeenya"=>"Excluded"} | RAYYAN-LABELS: Out of scope | RAYYAN-EXCLUSION-REASONS: Irrelevant,Out of Inclusion Criteria
rayyan-844943585	Prevalence, incidence, predictors, treatment, and control of hypertension among HIV-positive adults on antiretroviral treatment in public sector treatment programs in South Africa	2018	PloS one	19326203	13	10	0204020-0204020	Brennan, Alana T. and Jamieson, Lise and Crowther, Nigel J. and Fox, Matthew P. and George, Jaya A. and Berry, Kaitlyn M. and Stokes, Andrew and Maskew, Mhairi and Sanne, Ian and Long, Lawrence and Cassim, Naseem and Rosen, Sydney	https://search.ebscohost.com/login.aspx?direct=true&AuthType=cookie,ip,shib&db=awn&AN=30281618&site=ehost-live			Note: Address: Department of Global Health, Boston University School of Public Health, Boston, United States of America.; Health Economics and Epidemiology Research Office, Department of Internal Medicine, School of Clinical Medicine, Faculty of Health Sciences, University of the Witwatersrand, Johannesburg, South Africa.; Health Economics and Epidemiology Research Office, Department of Internal …
rayyan-844943586	Prevalence, Risk Factors, and Pathophysiology of Dysglycemia among People Living with HIV in Sub-Saharan Africa	2018	Journal of diabetes research	2314-6753	2018		6916497	Njuguna, Benson and Kiplagat, Jepchirchir and Bloomfield, Gerald S. and Pastakia, Sonak D. and Vedanthan, Rajesh and Koethe, John R.	http://ovidsp.ovid.com/ovidweb.cgi?T=JS&PAGE=reference&D=med15&NEWS=N&AN=30009182			RAYYAN-INCLUSION: {"kibirigedavis"=>"Excluded", "Esther"=>"Excluded", "nanyeenya"=>"Excluded"} | RAYYAN-LABELS: Out of scope | RAYYAN-EXCLUSION-REASONS: wrong population,Out of Inclusion Criteria
rayyan-844943588	Preventable risk factors and predictors of hepatic and nonhepatic co-morbidities among PLHIV	2019	HIV Medicine	1468-1293	20		218	Odukoya, O. and Odeghe, E. and Ogunsola, F.	http://ovidsp.ovid.com/ovidweb.cgi?T=JS&PAGE=reference&D=emed20&NEWS=N&AN=631783071	English		RAYYAN-INCLUSION: {"kibirigedavis"=>"Excluded", "Esther"=>"Excluded", "nanyeenya"=>"Excluded"} | RAYYAN-LABELS: Out of scope | RAYYAN-EXCLUSION-REASONS: Out of scope,Out of Inclusion Criteria
rayyan-844943589	Prevention of mother-to-child HIV-1 transmission in Burkina Faso: evaluation of vertical transmission by PCR, molecular characterization of subtypes and determination of antiretroviral drugs resistance	2015	Global health action	1654-9880 (electronic) 1654-9880	8		26065	Sagna, T. and Bisseye, C. and Compaore, T. R. and Kagone, T. S. and Djigma, F. W. and Ouermi, D. and Pirkle, C. M. and Zeba, M. T. and Bazie, V. J. and Douamba, Z. and Moret, R. and Pietra, V. and Koama, A. and Gnoula, C. and Sia, J. D. and Nikiema, J. B. and Simpore, J.	http://ovidsp.ovid.com/ovidweb.cgi?T=JS&PAGE=reference&D=emed16&NEWS=N&AN=613717493	English		RAYYAN-INCLUSION: {"kibirigedavis"=>"Excluded", "Esther"=>"Excluded", "nanyeenya"=>"Excluded"} | RAYYAN-LABELS: Out of scope | RAYYAN-EXCLUSION-REASONS: Irrelevant,Out of Inclusion Criteria
rayyan-844943591	Progress towards the child mortality millennium development goal in urban sub-Saharan Africa: the dynamics of population growth, immunization, and access to clean water	2007	BMC Public Health	1471-2458	7	1	2024-10-01	Fotso, Jean-Christophe and Ezeh, Alex Chika and Madise, Nyovani Janet and Ciera, James				RAYYAN-INCLUSION: {"kibirigedavis"=>"Excluded", "Esther"=>"Excluded", "nanyeenya"=>"Excluded"} | RAYYAN-LABELS: Out of scope | RAYYAN-EXCLUSION-REASONS: Irrelevant,Out of Inclusion Criteria
rayyan-844943592	Progressive decline of the glomerular filtration rate in HIV-infected children treated with tenofovir disoproxil fumarate-based regimens in west and central africa	2020	Pediatric Infectious Disease Journal	0891-3668 1532-0987	39	8	737-739	Diack, A. and Yonaba, C. and Coulibaly, A. and Ouedraogo, S. and Penda, I. and Bukuru, H. and Folquet, M. and Tanoh Eboua, F. and Sylla, M. and Blanche, S. and Tejiokem, M.	http://journals.lww.com/pidj http://ovidsp.ovid.com/ovidweb.cgi?T=JS&PAGE=reference&D=emed21&NEWS=N&AN=632392209	English		RAYYAN-INCLUSION: {"kibirigedavis"=>"Included", "Esther"=>"Included", "nanyeenya"=>"Included"} | RAYYAN-LABELS: Other kidney related study | RAYYAN-EXCLUSION-REASONS: Out of Inclusion Criteria
rayyan-844943594	Proposed treatment program for acute renal failure (ARF) in the United Republic of Tanzania as a model for sub-Saharan Africa	2007	Journal of hospital marketing & public relations	1539-0942 1539-0934	18	1	81-8	Carter, Mary and Callegari, John	http://ovidsp.ovid.com/ovidweb.cgi?T=JS&PAGE=reference&D=med6&NEWS=N&AN=18453138			RAYYAN-INCLUSION: {"kibirigedavis"=>"Excluded", "Esther"=>"Excluded", "nanyeenya"=>"Excluded"} | RAYYAN-LABELS: AKI,Other kidney related study | RAYYAN-EXCLUSION-REASONS: wrong outcome,Out of Inclusion Criteria
rayyan-844943596	A prospective study of the demographics, management and outcome of patients with acute kidney injury in Cape Town, South Africa	2017	PloS one	1932-6203	12	6	e0177460	Dlamini, Thandiwe A. L. and Heering, Peter J. and Chivese, Tawanda and Rayner, Brian	http://ovidsp.ovid.com/ovidweb.cgi?T=JS&PAGE=reference&D=med14&NEWS=N&AN=28570592			RAYYAN-INCLUSION: {"kibirigedavis"=>"Excluded", "Esther"=>"Excluded", "nanyeenya"=>"Excluded"} | RAYYAN-LABELS: AKI,Acute Kidney Disease | RAYYAN-EXCLUSION-REASONS: Out of scope,Out of Inclusion Criteria
rayyan-844943597	Proteinuric renal disease in children in South-Western Uganda	2003	QJM : monthly journal of the Association of Physicians	1460-2725 1460-2393	96	5	382-4	Newsom, D. H. and Bode, H. H. and Kiwanuka, J. and Mathieson, P. W.	http://ovidsp.ovid.com/ovidweb.cgi?T=JS&PAGE=reference&D=med5&NEWS=N&AN=12702791			RAYYAN-INCLUSION: {"kibirigedavis"=>"Included", "Esther"=>"Excluded", "nanyeenya"=>"Excluded"} | RAYYAN-LABELS: Non HIV,Other kidney related study | RAYYAN-EXCLUSION-REASONS: wrong population,Out of Inclusion Criteria
rayyan-844943598	Provision of medical supply kits to improve quality of antenatal care in Mozambique: a stepped-wedge cluster randomised trial	2018	The Lancet Global Health	2214-109X (electronic) 2214-109X	6	1	e57-e65	Betran, A. P. and Bergel, E. and Griffin, S. and Melo, A. and Nguyen, M. H. and Carbonell, A. and Mondlane, S. and Merialdi, M. and Temmerman, M. and Gulmezoglu, A. M. and Aleman, A. and Althabe, F. and Biza, A. and Crahay, B. and Chavane, L. and Colomar, M. and Delvaux, T. and Dique Ali, U. and Fersurela, L. and Geelhoed, D. and Jille-Taas, I. and Malapende, C. R. and Langa, C. and Osman, N. B. …	http://www.elsevier.com/journals/the-lancet-global-health/2214-109x http://ovidsp.ovid.com/ovidweb.cgi?T=JS&PAGE=reference&D=emed19&NEWS=N&AN=619606841	English		RAYYAN-INCLUSION: {"kibirigedavis"=>"Excluded", "Esther"=>"Excluded", "nanyeenya"=>"Excluded"} | RAYYAN-LABELS: Out of scope | RAYYAN-EXCLUSION-REASONS: Irrelevant,Out of Inclusion Criteria
rayyan-844943599	Proximal renal tubular function in HIV-infected children on tenofovir disoproxil fumarate for treatment of HIV infection at two tertiary hospitals in Harare, Zimbabwe	2020	PloS one	1932-6203	15	7	e0235759	Mashingaidze-Mano, Runyararo and Bwakura-Dangarembizi, Mutsawashe F. and Maponga, Charles C. and Morse, Gene D. and Monera-Penduka, Tsitsi G. and Mtisi, Takudzwa J. and Mudzviti, Tinashe and Mujuru, Hilda A.	http://ovidsp.ovid.com/ovidweb.cgi?T=JS&PAGE=reference&D=med18&NEWS=N&AN=32634168			RAYYAN-INCLUSION: {"kibirigedavis"=>"Included", "Esther"=>"Included", "nanyeenya"=>"Included"}
rayyan-844943601	Quality of water the slum dwellers use: the case of a Kenyan slum	2007	Journal of Urban Health	1468-2869	84	6	829-838	Kimani-Murage, Elizabeth Wambui and Ngindu, Augustine M				RAYYAN-INCLUSION: {"kibirigedavis"=>"Excluded", "Esther"=>"Excluded", "nanyeenya"=>"Excluded"} | RAYYAN-LABELS: Out of scope | RAYYAN-EXCLUSION-REASONS: Irrelevant,Out of Inclusion Criteria
rayyan-844943602	Quartan malaria-associated childhood nephrotic syndrome: now a rare clinical entity in malaria endemic Nigeria	2010	Nephrology, dialysis, transplantation : official publication of the European Dialysis and Transplant Association - European Renal Association	1460-2385 0931-0509	25	3	794-801	Olowu, Wasiu A. and Adelusola, Kayode A. and Adefehinti, Olufemi and Oyetunji, Tajudeen G.	http://ovidsp.ovid.com/ovidweb.cgi?T=JS&PAGE=reference&D=med8&NEWS=N&AN=19861316			RAYYAN-INCLUSION: {"kibirigedavis"=>"Excluded", "Esther"=>"Excluded", "nanyeenya"=>"Excluded"} | RAYYAN-LABELS: Out of scope | RAYYAN-EXCLUSION-REASONS: Irrelevant,Out of Inclusion Criteria
rayyan-844943603	Quasispecies analysis of novel HIV-1 recombinants of subtypes A and G reveals no similarity to the mosaic structure of CRF02_AG	2007	Journal of medical virology	0146-6615	79	9	1270-85	Powell, Rebecca L. R. and Konings, Frank A. J. and Nanfack, Aubin and Burda, Sherri and Urbanski, Mateusz M. and Saa, D. and Nyambi, Phillipe N.	http://ovidsp.ovid.com/ovidweb.cgi?T=JS&PAGE=reference&D=med6&NEWS=N&AN=17607774			RAYYAN-INCLUSION: {"kibirigedavis"=>"Excluded", "Esther"=>"Excluded", "nanyeenya"=>"Excluded"} | RAYYAN-LABELS: Out of scope | RAYYAN-EXCLUSION-REASONS: Irrelevant,Out of Inclusion Criteria
rayyan-844943604	Relevance of microalbuminuria in screening for HIV-associated nephropathy	2010	Pediatric Nephrology	0931-041X	25	9	1870	Mistry, B. J. and Kala, U. K.	http://ovidsp.ovid.com/ovidweb.cgi?T=JS&PAGE=reference&D=emed11&NEWS=N&AN=70438478	English		RAYYAN-INCLUSION: {"kibirigedavis"=>"Included", "Esther"=>"Excluded", "nanyeenya"=>"Excluded"} | RAYYAN-LABELS: Dissertation,Other kidney related study | RAYYAN-EXCLUSION-REASONS: Out of Inclusion Criteria
rayyan-844943605	Renal abnormalities among HIV infected children at Muhimbili National Hospital (MNH)-Dar es Salaam, Tanzania	2016	BMC nephrology	1471-2369	17		30	Fredrick, Francis and Francis, Joel M. and Ruggajo, Paschal J. and Maro, Eden E.	http://ovidsp.ovid.com/ovidweb.cgi?T=JS&PAGE=reference&D=med13&NEWS=N&AN=27000018			RAYYAN-INCLUSION: {"kibirigedavis"=>"Included", "Esther"=>"Included", "nanyeenya"=>"Included"}
rayyan-844943606	Renal abnormalities among HIV-infected, antiretroviral naive children, Harare, Zimbabwe: a cross-sectional study	2013	BMC pediatrics	1471-2431	13		75	Dondo, Vongai and Mujuru, Hilda A. and Nathoo, Kusum J. and Chirehwa, Maxwell and Mufandaedza, Zivanai	http://ovidsp.ovid.com/ovidweb.cgi?T=JS&PAGE=reference&D=med10&NEWS=N&AN=23663553			RAYYAN-INCLUSION: {"kibirigedavis"=>"Included", "Esther"=>"Excluded", "nanyeenya"=>"Excluded"} | RAYYAN-LABELS: not age disaggregated
rayyan-844943608	[Renal complications associated with human acquired immunodeficiency virus infection in a population of hospital patients at the Hospital and University National Center in Cotonou]	1998	Complications renales associees a l'infection par le virus de l'immunodeficience acquise humaine dans une population hospitalisee au CNHU de Cotonou.	1157-5999	8	4	283-6	Attolou, V. and Bigot, A. and Ayivi, B. and Gninafon, M.	http://ovidsp.ovid.com/ovidweb.cgi?T=JS&PAGE=reference&D=med4&NEWS=N&AN=9794039			RAYYAN-INCLUSION: {"kibirigedavis"=>"Excluded", "Esther"=>"Excluded", "nanyeenya"=>"Excluded"} | RAYYAN-EXCLUSION-REASONS: wrong population
rayyan-844943609	Renal disease in HIV infected patients at University of Benin Teaching Hospital in Nigeria	2011	African health sciences	1729-0503 1680-6905	11		S28-33	Okafor, U. H. and Unuigbe, E. I. and Ojogwu, L. I. and Oviasu, E. and Wokoma, F. S.	http://ovidsp.ovid.com/ovidweb.cgi?T=JS&PAGE=reference&D=med8&NEWS=N&AN=22135641			RAYYAN-INCLUSION: {"kibirigedavis"=>"Excluded", "Esther"=>"Excluded", "nanyeenya"=>"Excluded"} | RAYYAN-LABELS: not age disaggregated
rayyan-844943610	Renal disease in HIV-seropositive patients in Nigeria: an assessment of prevalence, clinical features and risk factors	2008	Nephrology, dialysis, transplantation : official publication of the European Dialysis and Transplant Association - European Renal Association	1460-2385 0931-0509	23	2	741-6	Emem, Chioma Pedro and Arogundade, Fatiu and Sanusi, Abubakr and Adelusola, Kayode and Wokoma, Friday and Akinsola, Adewale	http://ovidsp.ovid.com/ovidweb.cgi?T=JS&PAGE=reference&D=med7&NEWS=N&AN=18065807			RAYYAN-INCLUSION: {"kibirigedavis"=>"Excluded", "Esther"=>"Excluded", "nanyeenya"=>"Excluded"} | RAYYAN-LABELS: not age disaggregated
rayyan-844943611	Renal Doppler indices in children with nephrotic syndrome: findings from a tertiary hospital in Nigeria	2015	Nigerian Journal of Physiological Sciences	0794-859X	30	1	17-23	Atalabi, Omolola Mojisola and Afolabi, Oluniyi S and Asinobi, Adanze O				RAYYAN-INCLUSION: {"kibirigedavis"=>"Excluded", "Esther"=>"Excluded", "nanyeenya"=>"Excluded"} | RAYYAN-LABELS: Other kidney related study | RAYYAN-EXCLUSION-REASONS: wrong outcome,Out of Inclusion Criteria
rayyan-844943612	Renal Doppler Indices of Normal Adult Individuals and their Correlation with Anthropometric Variables in Kano, Nigeria	2021	African Journal of Health Sciences	1022-9272	34	1	35-43	Sidi, Mohammed and Ugwu, Anthony C and Manafa, Onochie Patrick and Dambatta, Abdu Hamisu and Jibo, Umar and Saleh, Mohammed Kabir and Yaâ€™u, Anas and Mansur, Umar and Aminu, Aminu Abubakar				RAYYAN-INCLUSION: {"kibirigedavis"=>"Excluded", "Esther"=>"Excluded", "nanyeenya"=>"Excluded"} | RAYYAN-LABELS: Other kidney related study | RAYYAN-EXCLUSION-REASONS: Irrelevant,Out of Inclusion Criteria
rayyan-844943613	Renal dysfunction among adult patients in Mwanza, Tanzania: prevalence, outcomes and associated factors	2016	Tanzania Journal of Health Research	1821-9241	18	3		Kilonzo, Semvua B and Seiffudin, Abdulraassul T and Bakshi, Fatma A and Gunda, Daniel W				RAYYAN-INCLUSION: {"kibirigedavis"=>"Excluded", "Esther"=>"Excluded", "nanyeenya"=>"Excluded"} | RAYYAN-LABELS: Non HIV,Other kidney related study | RAYYAN-EXCLUSION-REASONS: wrong population,Out of Inclusion Criteria
rayyan-844943614	Renal dysfunction by baseline CD4 cell count in a cohort of adults starting antiretroviral treatment regardless of CD4 count in the HIV Prevention Trials Network 071 [HPTN 071; Population Effect of Antiretroviral Therapy to Reduce HIV Transmission (PopART)] study in South Africa	2019	HIV medicine	1468-1293 1464-2662	20	6	392-403	Bock, P. and Nel, K. and Fatti, G. and Sloot, R. and Ford, N. and Voget, J. and Gunst, C. and Grobbelaar, N. and Louis, F. and Floyd, S. and Hayes, R. and Ayles, H. and Beyers, N. and Fidler, S. and Team, Hptn	http://ovidsp.ovid.com/ovidweb.cgi?T=JS&PAGE=reference&D=med16&NEWS=N&AN=30963667			(PopART) | RAYYAN-INCLUSION: {"kibirigedavis"=>"Excluded", "Esther"=>"Excluded", "nanyeenya"=>"Excluded"} | RAYYAN-LABELS: Other kidney related study | RAYYAN-EXCLUSION-REASONS: Irrelevant,Out of Inclusion Criteria
rayyan-844943615	Renal function and associated mortality risk in adults commencing HIV antiretroviral therapy in Zimbabwe	2022	AIDS (London, England)	1473-5571 0269-9370	36	5	631-636	Drak, Douglas and Shamu, Tinei and Heron, Jack E. and Chimbetete, Cleophas and Dahwa, Rumbi and Gracey, David M.	http://ovidsp.ovid.com/ovidweb.cgi?T=JS&PAGE=reference&D=med20&NEWS=N&AN=34923518			RAYYAN-INCLUSION: {"kibirigedavis"=>"Excluded", "Esther"=>"Excluded", "nanyeenya"=>"Excluded"} | RAYYAN-LABELS: Other kidney related study | RAYYAN-EXCLUSION-REASONS: wrong population,Out of Inclusion Criteria
rayyan-844943616	Renal function in a cohort of HIV-infected patients initiating antiretroviral therapy in an outpatient setting in Ethiopia	2021	PloS one	1932-6203	16	1	e0245500	Fiseha, Temesgen and Gebreweld, Angesom	http://ovidsp.ovid.com/ovidweb.cgi?T=JS&PAGE=reference&D=med18&NEWS=N&AN=33481839			RAYYAN-INCLUSION: {"kibirigedavis"=>"Excluded", "Esther"=>"Excluded", "nanyeenya"=>"Excluded"} | RAYYAN-LABELS: not age disaggregated
rayyan-844943617	Renal function in Ethiopian HIV-positive adults on antiretroviral treatment with and without tenofovir	2020	BMC infectious diseases	1471-2334	20	1	582	Yilma, Daniel and Abdissa, Alemseged and Kaestel, Pernille and Tesfaye, Markos and Olsen, Mette F. and Girma, Tsinuel and Ritz, Christian and Friis, Henrik and Andersen, Ase B. and Kirk, Ole	http://ovidsp.ovid.com/ovidweb.cgi?T=JS&PAGE=reference&D=med18&NEWS=N&AN=32762646			RAYYAN-INCLUSION: {"kibirigedavis"=>"Excluded", "Esther"=>"Excluded", "nanyeenya"=>"Excluded"} | RAYYAN-LABELS: Other kidney related study | RAYYAN-EXCLUSION-REASONS: wrong population,Out of Inclusion Criteria
rayyan-844943618	Renal function in Ghanaian HIV-infected patients on highly active antiretroviral therapy: a case-control study	2014	PloS one	1932-6203	9	6	e99469	Obirikorang, Christian and Osakunor, Derick Nii Mensah and Ntaadu, Benedict and Adarkwa, Opei Kwafo	http://ovidsp.ovid.com/ovidweb.cgi?T=JS&PAGE=reference&D=med11&NEWS=N&AN=24921259			Erratum in (EIN) | RAYYAN-INCLUSION: {"kibirigedavis"=>"Excluded", "Esther"=>"Excluded", "nanyeenya"=>"Excluded"} | RAYYAN-EXCLUSION-REASONS: wrong study design
rayyan-844943619	Renal function of MDR-TB patients treated with kanamycin regimens or concomitantly with antiretroviral agents	2017	The international journal of tuberculosis and lung disease : the official journal of the International Union against Tuberculosis and Lung Disease	1815-7920 1027-3719	21	12	1245-1250	Sagwa, E. L. and Ruswa, N. and Mavhunga, F. and Rennie, T. and Mengistu, A. and Mekonen, T. T. and Leufkens, H. G. M. and Mantel-Teeuwisse, A. K.	http://ovidsp.ovid.com/ovidweb.cgi?T=JS&PAGE=reference&D=med14&NEWS=N&AN=29297444			RAYYAN-INCLUSION: {"kibirigedavis"=>"Excluded", "Esther"=>"Excluded", "nanyeenya"=>"Excluded"} | RAYYAN-LABELS: Out of scope | RAYYAN-EXCLUSION-REASONS: Irrelevant,Out of Inclusion Criteria
rayyan-844943620	Renal function, urinalysis abnormalities and correlates among HIV-infected Cameroonians naive to antiretroviral therapy	2013	Saudi journal of kidney diseases and transplantation : an official publication of the Saudi Center for Organ Transplantation, Saudi Arabia	1319-2442	24	6	1291-7	FolefackKaze, Francois and Kengne, Andre-Pascal and Pefura Yone, Eric Walter and NdamFemben, Nelly Sandra and Ashuntantang, Gloria	http://ovidsp.ovid.com/ovidweb.cgi?T=JS&PAGE=reference&D=med10&NEWS=N&AN=24231506			Comment in (CIN) | RAYYAN-INCLUSION: {"kibirigedavis"=>"Excluded", "Esther"=>"Excluded", "nanyeenya"=>"Excluded"} | RAYYAN-LABELS: not age disaggregated
rayyan-844943622	Renal histology patterns in a prospective study of nephrology clinics in Lagos, Nigeria	2016	Clinical Nephrology	0301-0430	86		119-122	Umeizudike, T. I. and Awobusuyi, J. O. and Amira, C. O. and Bello, T. B. and Mabayoje, M. O. and Adekoya, A. O. and Adelowo, O. O. and Amisu, M. A.	https://www.dustri.com/index.php?id=8&no_cache=1&magId=20&volId=197&issueId=14961 http://ovidsp.ovid.com/ovidweb.cgi?T=JS&PAGE=reference&D=emed17&NEWS=N&AN=613872679	English		RAYYAN-INCLUSION: {"kibirigedavis"=>"Excluded", "Esther"=>"Excluded", "nanyeenya"=>"Excluded"} | RAYYAN-EXCLUSION-REASONS: wrong outcome
rayyan-844943623	Renal insufficiency in Ghanaian HIV infected patients: need for dose adjustment	2013	African health sciences	1680-6905	13	1	101-111	Owiredu, WKBA and Quaye, L and Amidu, N and Addai-Mensah, O				RAYYAN-INCLUSION: {"kibirigedavis"=>"Maybe", "Esther"=>"Excluded", "nanyeenya"=>"Excluded"} | RAYYAN-EXCLUSION-REASONS: Irrelevant
rayyan-844943624	Renal manifestations and associated factors among HIV infected children at Muhimbili National Hospital, Dar es Salaam, Tanzania	2012	BMC Infectious Diseases	1471-2334	12			Fredrick, F. and Ruggajo, P. and Maro, E. E. and Iversen, B. M. and Basu, G.	http://ovidsp.ovid.com/ovidweb.cgi?T=JS&PAGE=reference&D=emed13&NEWS=N&AN=71040340	English		RAYYAN-INCLUSION: {"kibirigedavis"=>"Included", "Esther"=>"Excluded", "nanyeenya"=>"Excluded"} | RAYYAN-LABELS: duplicate
rayyan-844943625	Renal manifestations in children co-infected with HIV and disseminated tuberculosis	2010	Pediatric nephrology (Berlin, Germany)	1432-198X 0931-041X	25	9	1759-63	Nourse, Peter J. and Cotton, Mark F. and Bates, William D.	http://ovidsp.ovid.com/ovidweb.cgi?T=JS&PAGE=reference&D=med8&NEWS=N&AN=20422226			RAYYAN-INCLUSION: {"kibirigedavis"=>"Included", "Esther"=>"Excluded", "nanyeenya"=>"Excluded"} | RAYYAN-EXCLUSION-REASONS: wrong population
rayyan-844943626	Renal safety of lithium in HIV-infected patients established on tenofovir disoproxil fumarate containing antiretroviral therapy: analysis from a randomized placebo-controlled trial	2017	AIDS research and therapy	1742-6405	14	1	6	Decloedt, Eric H. and Lesosky, Maia and Maartens, Gary and Joska, John A.	http://ovidsp.ovid.com/ovidweb.cgi?T=JS&PAGE=reference&D=med14&NEWS=N&AN=28160772			RAYYAN-INCLUSION: {"kibirigedavis"=>"Excluded", "Esther"=>"Excluded", "nanyeenya"=>"Excluded"} | RAYYAN-LABELS: Other kidney related study | RAYYAN-EXCLUSION-REASONS: Irrelevant,Out of Inclusion Criteria
rayyan-844943627	Response to corticosteroid treatment in paediatric nephrotic syndrome: A retrospective review from mozambique	2021	SAJCH South African Journal of Child Health	1994-3032 1999-7671	15	1	38-43	Monteiro, Y. and Faktor, K. and Buck, W. C. and Taunde, S. and Jeque, E. and Kakar, S. and Puliyanda, D.	http://www.sajch.org.za/index.php/SAJCH/article/download/1602/1066 http://ovidsp.ovid.com/ovidweb.cgi?T=JS&PAGE=reference&D=emexa&NEWS=N&AN=2007596401	English		RAYYAN-INCLUSION: {"kibirigedavis"=>"Excluded", "Esther"=>"Excluded", "nanyeenya"=>"Excluded"} | RAYYAN-LABELS: Out of scope | RAYYAN-EXCLUSION-REASONS: Out of scope,Out of Inclusion Criteria
rayyan-844943628	A Retrospective Review of Serious Adverse Drug Reaction Reports in the Nigerian VigiFlow Database from September 2004 to December 2016	2019	Pharmaceutical Medicine	1178-2595 1179-1993	33	2	145-157	Ogar, C. K. and Abiola, A. and Yuah, D. and Ibrahim, A. and Oreagba, I. A. and Amadi, E. C. and Adeyeye, M. C. and Oshikoya, K. A.	http://rd.springer.com/journal/40290 http://ovidsp.ovid.com/ovidweb.cgi?T=JS&PAGE=reference&D=emed20&NEWS=N&AN=2002694334	English		RAYYAN-INCLUSION: {"kibirigedavis"=>"Excluded", "Esther"=>"Excluded", "nanyeenya"=>"Excluded"} | RAYYAN-EXCLUSION-REASONS: Irrelevant,Out of Inclusion Criteria
rayyan-844943629	Reversibility of Glomerular Renal Function Decline in HIV-Uninfected Men and Women Discontinuing Emtricitabine-Tenofovir Disoproxil Fumarate Pre-Exposure Prophylaxis	2016	J Acquir Immune Defic Syndr	1525-4135 (Print) 1525-4135	71	4	374-80	Mugwanya, K. K. and Wyatt, C. and Celum, C. and Donnell, D. and Kiarie, J. and Ronald, A. and Baeten, J. M.		eng		1944-7884 Mugwanya, Kenneth K Wyatt, Christina Celum, Connie Donnell, Deborah Kiarie, James Ronald, Allan Baeten, Jared M Partners PrEP Study Team R01 DK100272/DK/NIDDK NIH HHS/United States R01 MH095507/MH/NIMH NIH HHS/United States R01DK100272/DK/NIDDK NIH HHS/United States R01MH095507/MH/NIMH NIH HHS/United States Journal Article Randomized Controlled Trial Research Support, N.I.H., Extramural…
rayyan-844943630	Risk factors associated with albuminuria in Rwanda: results from a STEPS survey	2021	BMC nephrology	1471-2369	22	1	361	Tran Ngoc, Candide and Barango, Prebo and Harrison, Roger and Jones, Andrew and Shongwe, Steven Velabo and Tuyishime, Albert and Uwinkindi, Francois and Xu, Hongyi and Shoop-Worrall, Stephanie	http://ovidsp.ovid.com/ovidweb.cgi?T=JS&PAGE=reference&D=med20&NEWS=N&AN=34724916			RAYYAN-INCLUSION: {"kibirigedavis"=>"Excluded", "Esther"=>"Excluded", "nanyeenya"=>"Excluded"} | RAYYAN-LABELS: Non HIV,Other kidney related study | RAYYAN-EXCLUSION-REASONS: wrong population,Out of Inclusion Criteria
rayyan-844943631	Risk factors for anemia in patients with chronic renal failure: a systematic review and meta-analysis	2020	Ethiopian journal of health sciences	1029-1857	30	5		Shiferaw, Wondimeneh Shibabaw and Akalu, Tadesse Yirga and Aynalem, Yared Asmare				RAYYAN-INCLUSION: {"kibirigedavis"=>"Excluded", "Esther"=>"Excluded", "nanyeenya"=>"Excluded"} | RAYYAN-LABELS: Other kidney related study | RAYYAN-EXCLUSION-REASONS: wrong publication type,Out of Inclusion Criteria
rayyan-844943632	Risk factors for COVID-19 hospitalisation and death in people living with diabetes: A virtual cohort study from the Western Cape Province, South Africa	2021	Diabetes research and clinical practice	1872-8227 0168-8227	177		108925	Dave, Joel A. and Tamuhla, Tsaone and Tiffin, Nicki and Levitt, Naomi S. and Ross, Ian L. and Toet, William and Davies, Mary-Ann and Boulle, Andrew and Coetzee, Ankia and Raubenheimer, Peter J.	http://ovidsp.ovid.com/ovidweb.cgi?T=JS&PAGE=reference&D=med19&NEWS=N&AN=34166703			RAYYAN-INCLUSION: {"kibirigedavis"=>"Excluded", "Esther"=>"Excluded", "nanyeenya"=>"Excluded"} | RAYYAN-LABELS: Out of scope | RAYYAN-EXCLUSION-REASONS: Irrelevant,Out of Inclusion Criteria
rayyan-844943634	Risk factors for development of acute kidney injury in hospitalised adults in Zimbabwe	2020	PloS one	1932-6203	15	10	e0241229	Gilbert, Alexander and Robertson, Lindsey and Heron, Jack E. and Chadban, Steve and Ndhlovu, Chiratidzo and Dahwa, Rumbi F. and Gracey, David M.	http://ovidsp.ovid.com/ovidweb.cgi?T=JS&PAGE=reference&D=med18&NEWS=N&AN=33104756			RAYYAN-INCLUSION: {"kibirigedavis"=>"Excluded", "Esther"=>"Excluded", "nanyeenya"=>"Excluded"} | RAYYAN-LABELS: Acute Kidney Disease | RAYYAN-EXCLUSION-REASONS: Irrelevant,Out of Inclusion Criteria
rayyan-844943635	Risk factors for impaired renal function in HIV-infected and HIV-uninfected adults: cross-sectional study in North-Western Tanzania	2021	BMC nephrology	1471-2369	22	1	355	Kavishe, Bazil Baltazar and Kweka, Belinda V. and Nitsch, Dorothea and PrayGod, George and Jeremiah, Kidola and Faurholt-Jepsen, Daniel and Filteau, Suzanne and Olsen, Mette Frahm and Kitilya, Brenda W. and Krogh-Madsen, Rikke and Friis, Henrik and Peck, Robert	http://ovidsp.ovid.com/ovidweb.cgi?T=JS&PAGE=reference&D=med20&NEWS=N&AN=34715799			RAYYAN-INCLUSION: {"kibirigedavis"=>"Excluded", "Esther"=>"Excluded", "nanyeenya"=>"Excluded"} | RAYYAN-LABELS: Other kidney related study | RAYYAN-EXCLUSION-REASONS: wrong population,Out of Inclusion Criteria
rayyan-844943636	Role of bone marrow-derived stem cells, renal progenitor cells and stem cell factor in chronic renal allograft nephropathy	2013	Alexandria journal of medicine	2090-2948	49	1	235-247	El Aggan, Hayam Abdel Meguid and Salem, Mona Abdel Kader and Farahat, Nahla Mohamed Gamal and El-Koraie, Ahmad Fathy and Kotb, Ghaly Abd Al-Rahim Mohammed				RAYYAN-INCLUSION: {"kibirigedavis"=>"Excluded", "Esther"=>"Excluded", "nanyeenya"=>"Excluded"} | RAYYAN-LABELS: Other kidney related study | RAYYAN-EXCLUSION-REASONS: Irrelevant,Out of Inclusion Criteria
rayyan-844943637	Role of kidney biomarkers [Kidney injury molecule-1, Calbindin, Interleukin-18 and Monocyte chemoattractant protein-1] in HIV associated pre-eclampsia	2017	Hypertension in pregnancy	1525-6065 1064-1955	36	4	288-294	Eltounali, Soumaya Abdullatif and Moodley, Jagidesa and Naicker, Thajasvarie	http://ovidsp.ovid.com/ovidweb.cgi?T=JS&PAGE=reference&D=med14&NEWS=N&AN=29039974			RAYYAN-INCLUSION: {"kibirigedavis"=>"Excluded", "Esther"=>"Excluded", "nanyeenya"=>"Excluded"} | RAYYAN-LABELS: Other kidney related study | RAYYAN-EXCLUSION-REASONS: wrong population,Out of Inclusion Criteria
rayyan-844943639	The role of kidney injury molecule-1, interleukin-18 and glutathione-S-transferase-Ï€ in paediatric HIVassociated nephropathy	2018	South African Journal of Child Health	1999-7671	12	2	68-72	Nandlal, L and Bhimma, R and Naicker, T				RAYYAN-INCLUSION: {"kibirigedavis"=>"Excluded", "Esther"=>"Excluded", "nanyeenya"=>"Excluded"} | RAYYAN-EXCLUSION-REASONS: background article,Out of Inclusion Criteria
rayyan-844943641	Routine versus clinically driven laboratory monitoring of HIV antiretroviral therapy in Africa (DART): a randomised non-inferiority trial	2010	Lancet	0140-6736 (Print) 0140-6736	375	9709	123-31	Mugyenyi, P. and Walker, A. S. and Hakim, J. and Munderi, P. and Gibb, D. M. and Kityo, C. and Reid, A. and Grosskurth, H. and Darbyshire, J. H. and Ssali, F. and Bray, D. and Katabira, E. and Babiker, A. G. and Gilks, C. F. and Grosskurth, H. and Munderi, P. and Kabuye, G. and Nsibambi, D. and Kasirye, R. and Zalwango, E. and Nakazibwe, M. and Kikaire, B. and Nassuna, G. and Massa, R. and Fadhir…		eng		1474-547x DART Trial Team Mugyenyi, P Walker, A S Hakim, J Munderi, P Gibb, D M Kityo, C Reid, A Grosskurth, H Darbyshire, J H Ssali, F Bray, D Katabira, E Babiker, A G Gilks, C F Kabuye, G Nsibambi, D Kasirye, R Zalwango, E Nakazibwe, M Kikaire, B Nassuna, G Massa, R Fadhiru, K Namyalo, M Zalwango, A Generous, L Khauka, P Rutikarayo, N Nakahima, W Mugisha, A Todd, J Levin, J Muyingo, S Ruberantw…
rayyan-844943642	Safety and Effectiveness of an All-Oral, Bedaquiline-Based, Shorter Treatment Regimen for Rifampicin-Resistant Tuberculosis in High Human Immunodeficiency Virus (HIV) Burden Rural South Africa: A Retrospective Cohort Analysis	2021	Clinical Infectious Diseases	1058-4838 1537-6591	73	9	E3563-E3571	Tack, I. and Dumicho, A. and Ohler, L. and Shigayeva, A. and Bulti, A. B. and White, K. and Mbatha, M. and Furin, J. and Isaakidis, P.	http://cid.oxfordjournals.org/content/by/year http://ovidsp.ovid.com/ovidweb.cgi?T=JS&PAGE=reference&D=emexb&NEWS=N&AN=2015793356	English		RAYYAN-INCLUSION: {"kibirigedavis"=>"Excluded", "Esther"=>"Excluded", "nanyeenya"=>"Excluded"} | RAYYAN-LABELS: Out of scope | RAYYAN-EXCLUSION-REASONS: Irrelevant,Out of Inclusion Criteria
rayyan-844943643	Safety and effectiveness of meglumine antimoniate in the treatment of Ethiopian visceral leishmaniasis patients with and without HIV co-infection	2010	Transactions of the Royal Society of Tropical Medicine and Hygiene	1878-3503 0035-9203	104	11	706-12	Hailu, Workagegnehu and Weldegebreal, Teklu and Hurissa, Zewdu and Tafes, Hailemariam and Omollo, Raymond and Yifru, Sisay and Balasegaram, Manica and Hailu, Asrat	http://ovidsp.ovid.com/ovidweb.cgi?T=JS&PAGE=reference&D=med8&NEWS=N&AN=20870258			RAYYAN-INCLUSION: {"kibirigedavis"=>"Excluded", "Esther"=>"Excluded", "nanyeenya"=>"Excluded"} | RAYYAN-LABELS: Out of scope | RAYYAN-EXCLUSION-REASONS: Irrelevant,Out of Inclusion Criteria
rayyan-844943644	Safety and Effectiveness of Sodium Stibogluconate and Paromomycin Combination for the Treatment of Visceral Leishmaniasis in Eastern Africa: Results from a Pharmacovigilance Programme	2017	Clinical Drug Investigation	1173-2563 1179-1918	37	3	259-272	Kimutai, R. and Musa, A. M. and Njoroge, S. and Omollo, R. and Alves, F. and Hailu, A. and Khalil, E. A. G. and Diro, E. and Soipei, P. and Musa, B. and Salman, K. and Ritmeijer, K. and Chappuis, F. and Rashid, J. and Mohammed, R. and Jameneh, A. and Makonnen, E. and Olobo, J. and Okello, L. and Sagaki, P. and Strub, N. and Ellis, S. and Alvar, J. and Balasegaram, M. and Alirol, E. and Wasunna, M.	http://rd.springer.com/journal/40261 http://ovidsp.ovid.com/ovidweb.cgi?T=JS&PAGE=reference&D=emed18&NEWS=N&AN=614008661	English		RAYYAN-INCLUSION: {"kibirigedavis"=>"Excluded", "Esther"=>"Excluded", "nanyeenya"=>"Excluded"} | RAYYAN-LABELS: Out of scope | RAYYAN-EXCLUSION-REASONS: Irrelevant,Out of Inclusion Criteria
rayyan-844943645	Safety and tolerability of mass diethylcarbamazine and albendazole administration for the elimination of lymphatic filariasis in Kenya: An active surveillance study	2021	Pharmaceuticals	1424-8247 (electronic) 1424-8247	14	3	264	Khaemba, C. and Barry, A. and Omondi, W. P. and Bota, K. and Matendechero, S. and Wandera, C. and Siyoi, F. and Kirui, E. and Oluka, M. and Nambwa, P. and Gurumurthy, P. and Njenga, S. M. and Guantai, A. and Aklillu, E.	https://www.mdpi.com/1424-8247/14/3/264/pdf http://ovidsp.ovid.com/ovidweb.cgi?T=JS&PAGE=reference&D=emed22&NEWS=N&AN=2006837674	English		RAYYAN-INCLUSION: {"kibirigedavis"=>"Excluded", "Esther"=>"Excluded", "nanyeenya"=>"Excluded"} | RAYYAN-LABELS: Out of scope | RAYYAN-EXCLUSION-REASONS: Irrelevant,Out of Inclusion Criteria
rayyan-844943646	Safety, efficacy, and pharmacokinetics of a single-tablet regimen containing elvitegravir, cobicistat, emtricitabine, and tenofovir alafenamide in treatment-naive, HIV-infected adolescents: a single-arm, open-label trial	2016	The lancet. HIV	2352-3018	3	12	e561-e568	Gaur, Aditya H. and Kizito, Hilda and Prasitsueubsai, Wasana and Rakhmanina, Natella and Rassool, Mohammed and Chakraborty, Rana and Batra, Jagmohan and Kosalaraksa, Pope and Luesomboon, Wicharn and Porter, Danielle and Shao, Yongwu and Myers, Michael and Ting, Lillian and SenGupta, Devi and Quirk, Erin and Rhee, Martin S.	http://ovidsp.ovid.com/ovidweb.cgi?T=JS&PAGE=reference&D=med13&NEWS=N&AN=27765666			Comment in (CIN) | RAYYAN-INCLUSION: {"kibirigedavis"=>"Excluded", "Esther"=>"Excluded", "nanyeenya"=>"Excluded"} | RAYYAN-LABELS: Out of scope | RAYYAN-EXCLUSION-REASONS: Irrelevant,Out of Inclusion Criteria
rayyan-844943647	Safety, efficacy, and pharmacokinetics of single-tablet elvitegravir, cobicistat, emtricitabine, and tenofovir alafenamide in virologically suppressed, HIV-infected children: a single-arm, open-label trial	2017	The Lancet Child and Adolescent Health	2352-4642 (electronic) 2352-4642	1	1	27-34	Natukunda, E. and Gaur, A. H. and Kosalaraksa, P. and Batra, J. and Rakhmanina, N. and Porter, D. and Shao, Y. and Zhang, H. and Pikora, C. and Rhee, M. S.	https://www.journals.elsevier.com/the-lancet-child-and-adolescent-health http://ovidsp.ovid.com/ovidweb.cgi?T=JS&PAGE=reference&D=emed18&NEWS=N&AN=618840042	English		RAYYAN-INCLUSION: {"kibirigedavis"=>"Excluded", "Esther"=>"Excluded", "nanyeenya"=>"Excluded"} | RAYYAN-LABELS: Out of scope | RAYYAN-EXCLUSION-REASONS: Irrelevant,Out of Inclusion Criteria
rayyan-844943648	SAT-019 INCIDENCE, RISK FACTORS, AETIOLOGIES AND OUTCOME OF ACUTE KIDNEY INJURY AMONG PAEDIATRIC ADMISSIONS IN A REFERRAL HOSPITAL IN CAMEROON	2020	Kidney International Reports	2468-0249	5	3	S9	B, Kaptue Motue epse MOUDZE and Yandja, T. and Penda, I. C. and Esuh Esong, L. and Dikongue, C. and Ashuntantang, G.	http://ovidsp.ovid.com/ovidweb.cgi?T=JS&PAGE=reference&D=emed21&NEWS=N&AN=2005256402	English		RAYYAN-INCLUSION: {"kibirigedavis"=>"Excluded", "Esther"=>"Excluded", "nanyeenya"=>"Excluded"} | RAYYAN-LABELS: Acute Kidney Disease | RAYYAN-EXCLUSION-REASONS: Irrelevant,Out of Inclusion Criteria
rayyan-844943649	SAT-246 CHRONIC KIDNEY DISEASE IMPACTS HEALTH-RELATED QUALITY OF LIFE OF CHILDREN IN UGANDA, EAST AFRICA	2019	Kidney International Reports	2468-0249	4	7	S110	Imani, P. and Aujo, J. and Kiguli, S. and Srivaths, P. and Brewer, E.	http://ovidsp.ovid.com/ovidweb.cgi?T=JS&PAGE=reference&D=emed20&NEWS=N&AN=2002179675	English		RAYYAN-INCLUSION: {"kibirigedavis"=>"Excluded", "Esther"=>"Excluded", "nanyeenya"=>"Excluded"} | RAYYAN-LABELS: duplicate,Other kidney related study | RAYYAN-EXCLUSION-REASONS: Out of Inclusion Criteria
rayyan-844943650	SAT-312 APOL1 RISK GENOTYPES ARE ASSOCIATED WITH EARLY KIDNEY DAMAGE IN CHILDREN FROM CENTRAL AFRICA (DEMOCRATIC REPUBLIC OF CONGO)	2019	Kidney International Reports	2468-0249	4	7	S139	Mfutu, P. and Aloni Ntetani, M. and Lepira Bompeka, F. and Van den Heuvel, L. P. and Levtchenko, E.	http://ovidsp.ovid.com/ovidweb.cgi?T=JS&PAGE=reference&D=emed20&NEWS=N&AN=2002180017	English		RAYYAN-INCLUSION: {"kibirigedavis"=>"Excluded", "Esther"=>"Excluded", "nanyeenya"=>"Excluded"} | RAYYAN-LABELS: duplicate,Other kidney related study | RAYYAN-EXCLUSION-REASONS: Out of Inclusion Criteria
rayyan-844943651	School-based interventions for preventing HIV, sexually transmitted infections, and pregnancy in adolescents	2016	The Cochrane database of systematic reviews	1469-493X 1361-6137	11		CD006417	Mason-Jones, Amanda J. and Sinclair, David and Mathews, Catherine and Kagee, Ashraf and Hillman, Alex and Lombard, Carl	http://ovidsp.ovid.com/ovidweb.cgi?T=JS&PAGE=reference&D=med13&NEWS=N&AN=27824221			RAYYAN-INCLUSION: {"kibirigedavis"=>"Excluded", "Esther"=>"Excluded", "nanyeenya"=>"Excluded"} | RAYYAN-LABELS: Out of scope | RAYYAN-EXCLUSION-REASONS: Irrelevant,Out of Inclusion Criteria
rayyan-844943653	Screen failure in phase I HIV clinical trials in Soweto, South Africa: An opportunity for care	2012	Retrovirology	1742-4690	9			Laher, F. and Mamba, M. and Otwombe, K. and Gray, G. E.	http://ovidsp.ovid.com/ovidweb.cgi?T=JS&PAGE=reference&D=emed13&NEWS=N&AN=71966988	English		RAYYAN-INCLUSION: {"kibirigedavis"=>"Excluded", "Esther"=>"Excluded", "nanyeenya"=>"Excluded"} | RAYYAN-LABELS: Out of scope | RAYYAN-EXCLUSION-REASONS: Irrelevant,Out of Inclusion Criteria
rayyan-844943654	Screening of Tanzanian women of childbearing age for urinary schistosomiasis: validity of urine reagent strip readings and self-reported symptoms	2000	Bulletin of the World Health Organization	0042-9686	78	4	542-8	Poggensee, G. and Krantz, I. and Kiwelu, I. and Feldmeier, H.	http://ovidsp.ovid.com/ovidweb.cgi?T=JS&PAGE=reference&D=med4&NEWS=N&AN=10885183			RAYYAN-INCLUSION: {"kibirigedavis"=>"Excluded", "Esther"=>"Excluded", "nanyeenya"=>"Excluded"} | RAYYAN-LABELS: Out of scope | RAYYAN-EXCLUSION-REASONS: Irrelevant,Out of Inclusion Criteria
rayyan-844943655	Secon dary dyslipidaemia	2009	Continuing Medical Education	2078-5143	27	3		Bayat, Zaheer				RAYYAN-INCLUSION: {"kibirigedavis"=>"Excluded", "Esther"=>"Excluded", "nanyeenya"=>"Excluded"} | RAYYAN-LABELS: Out of scope | RAYYAN-EXCLUSION-REASONS: Irrelevant,Out of Inclusion Criteria
rayyan-844943656	Seroprevalence of Hepatitis B, C and coinfection among patients with chronic kidney disease in a Nigerian hospital	2020	Saudi journal of kidney diseases and transplantation : an official publication of the Saudi Center for Organ Transplantation, Saudi Arabia	1319-2442	31	3	647-654	Ogunleye, Adeyemi and Oluwafemi, Tosin T. and Akinbodewa, Akinwumi A. and Daomi, Victoria O. and Adejumo, Oluseyi A. and Omisakin, Temitope C.	http://ovidsp.ovid.com/ovidweb.cgi?T=JS&PAGE=reference&D=med18&NEWS=N&AN=32655051			RAYYAN-INCLUSION: {"kibirigedavis"=>"Excluded", "Esther"=>"Excluded", "nanyeenya"=>"Excluded"} | RAYYAN-LABELS: Other kidney related study | RAYYAN-EXCLUSION-REASONS: Irrelevant,Out of Inclusion Criteria
rayyan-844943657	Serum C-reactive protein levels in pre-dialysis chronic kidney disease patients in southern Nigeria	2016	Ghana medical journal	0016-9560	50	1	31-38	Adejumo, Oluseyi A and Okaka, Enajite I and Okwuonu, Chimezie G and Iyawe, Ikponmwosa O and Odujoko, Oluwole O				RAYYAN-INCLUSION: {"kibirigedavis"=>"Excluded", "Esther"=>"Excluded", "nanyeenya"=>"Excluded"} | RAYYAN-LABELS: Other kidney related study | RAYYAN-EXCLUSION-REASONS: Irrelevant,Out of Inclusion Criteria
rayyan-844943658	Serum creatinine and estimated glomerular filtration rates in HIV positive and negative adults in Ethiopia	2019	PloS one	1932-6203	14	2	e0211630	Yilma, Daniel and Abdissa, Alemseged and Kaestel, Pernille and Tesfaye, Markos and Olsen, Mette F. and Girma, Tsinuel and Ritz, Christian and Friis, Henrik and Andersen, Ase B. and Kirk, Ole	http://ovidsp.ovid.com/ovidweb.cgi?T=JS&PAGE=reference&D=med16&NEWS=N&AN=30753190			RAYYAN-INCLUSION: {"kibirigedavis"=>"Excluded", "Esther"=>"Excluded", "nanyeenya"=>"Excluded"} | RAYYAN-LABELS: Out of scope | RAYYAN-EXCLUSION-REASONS: wrong population,Out of Inclusion Criteria
rayyan-844943660	Serum vitamin A, vitamin E, and beta-carotene levels in preeclamptic women in northern nigeria	1996	American journal of perinatology	0735-1631	13	5	287-91	Ziari, S. A. and Mireles, V. L. and Cantu, C. G. and Cervantes, M., 3rd and Idrisa, A. and Bobsom, D. and Tsin, A. T. and Glew, R. H.	http://ovidsp.ovid.com/ovidweb.cgi?T=JS&PAGE=reference&D=med4&NEWS=N&AN=8863947			RAYYAN-INCLUSION: {"kibirigedavis"=>"Excluded", "Esther"=>"Excluded", "nanyeenya"=>"Excluded"} | RAYYAN-LABELS: Out of scope | RAYYAN-EXCLUSION-REASONS: Irrelevant,Out of Inclusion Criteria
rayyan-844943661	Severe hypertension in children at a central referral hospital in kwazulu-natal province, south africa	2019	SAJCH South African Journal of Child Health	1994-3032 1999-7671	13	1	44-48	Murigo-Shumba, D. and Bhimma, R. and Naicker, E.	http://www.sajch.org.za/index.php/SAJCH/article/download/1483/940 http://ovidsp.ovid.com/ovidweb.cgi?T=JS&PAGE=reference&D=emed20&NEWS=N&AN=2001967676	English		RAYYAN-INCLUSION: {"kibirigedavis"=>"Excluded", "Esther"=>"Excluded", "nanyeenya"=>"Excluded"} | RAYYAN-LABELS: Out of scope | RAYYAN-EXCLUSION-REASONS: Irrelevant,Out of Inclusion Criteria
rayyan-844943662	Significance, definition, classification and risk factors of chronic kidney disease in South Africa	2015	South African Medical Journal		105	3	233-236	Meyers, AM				RAYYAN-INCLUSION: {"kibirigedavis"=>"Excluded", "Esther"=>"Excluded", "nanyeenya"=>"Excluded"} | RAYYAN-LABELS: Other kidney related study | RAYYAN-EXCLUSION-REASONS: background article,Out of Inclusion Criteria
rayyan-844943663	A single centre retrospective analysis of HIV related kidney disease in a cohort of patients from Johannesburg, South Africa	2016	Pediatric Nephrology	1432-198X	31	10	1777	Moonsamy, G. and Khumalo, T. and Levy, C. S.	http://ovidsp.ovid.com/ovidweb.cgi?T=JS&PAGE=reference&D=emed17&NEWS=N&AN=612479838	English		RAYYAN-INCLUSION: {"kibirigedavis"=>"Included", "Esther"=>"Excluded", "nanyeenya"=>"Excluded"} | RAYYAN-EXCLUSION-REASONS: Irrelevant
rayyan-844943664	Social factors impede the delivery of adequate renal replacement therapy to CKD5 HIV positive children in Johannesburg, South Africa	2013	Pediatric Nephrology	0931-041X	28	8	1417	Moonsamy, G. and Hanni, T. and Khumalo, T. and Levy, C.	http://ovidsp.ovid.com/ovidweb.cgi?T=JS&PAGE=reference&D=emed14&NEWS=N&AN=71127140	English		RAYYAN-INCLUSION: {"kibirigedavis"=>"Excluded", "Esther"=>"Excluded", "nanyeenya"=>"Excluded"} | RAYYAN-LABELS: Other kidney related study | RAYYAN-EXCLUSION-REASONS: Irrelevant,Out of Inclusion Criteria
rayyan-844943665	Socio-economic differentials in child stunting are consistently larger in urban than in rural areas	2000	Food and Nutrition Bulletin	0379-5721	21	3	282-289	Menon, Purnima and Ruel, Marie T and Morris, Saul S				RAYYAN-INCLUSION: {"kibirigedavis"=>"Excluded", "Esther"=>"Excluded", "nanyeenya"=>"Excluded"} | RAYYAN-LABELS: Out of scope | RAYYAN-EXCLUSION-REASONS: Irrelevant,Out of Inclusion Criteria
rayyan-844943666	Sonographic characterization of renal pathologies in HIV/AIDS in Plateau State, Nigeria	2012	Nigerian journal of medicine : journal of the National Association of Resident Doctors of Nigeria	1115-2613	21	2	160-4	Ulu, U. O. and Agbaji, O. and Agwu, K. K.	http://ovidsp.ovid.com/ovidweb.cgi?T=JS&PAGE=reference&D=med9&NEWS=N&AN=23311183			RAYYAN-INCLUSION: {"kibirigedavis"=>"Excluded", "Esther"=>"Excluded", "nanyeenya"=>"Excluded"} | RAYYAN-LABELS: not age disaggregated
rayyan-844943667	Sonographic evaluation of kidney echogenicity and morphology among HIV sero-positive adults at Lagos University Teaching Hospital	2018	Journal of ultrasound	1876-7931	21	1	25-34	Eze, Cletus Uche and Eze, Charles Ugwoke and Adeyomoye, Adekunle	http://ovidsp.ovid.com/ovidweb.cgi?T=JS&PAGE=reference&D=med15&NEWS=N&AN=29374399			RAYYAN-INCLUSION: {"kibirigedavis"=>"Excluded", "Esther"=>"Excluded", "nanyeenya"=>"Excluded"} | RAYYAN-LABELS: Other kidney related study | RAYYAN-EXCLUSION-REASONS: Irrelevant,Out of Inclusion Criteria
rayyan-844943668	South African dyslipidaemia guideline consensus statement: 2018 update A joint statement from the South African Heart Association (SA Heart) and the Lipid and Atherosclerosis Society of Southern Africa (LASSA)	2018	South African medical journal = Suid-Afrikaanse tydskrif vir geneeskunde	0256-9574	108	11	973-1000	Klug, E. and Raal, F. J. and Marais, A. D. and Smuts, C. M. and Schamroth, C. and Jankelow, D. and Blom, D. J. and Webb, D. A.	http://ovidsp.ovid.com/ovidweb.cgi?T=JS&PAGE=reference&D=med15&NEWS=N&AN=30421699			RAYYAN-INCLUSION: {"kibirigedavis"=>"Excluded", "Esther"=>"Excluded", "nanyeenya"=>"Excluded"} | RAYYAN-LABELS: Out of scope | RAYYAN-EXCLUSION-REASONS: Irrelevant,Out of Inclusion Criteria
rayyan-844943670	South African Dyslipidaemia Guideline Consensus Statement: A joint statement from the South African Heart Association (SA Heart) and the Lipid and Atherosclerosis Society of Southern Africa (LASSA)	2015	South African Family Practice	2078-6204	57	2	22-31	Klug, Eric Quinton and Raal, FJ and Marais, AD and Taskinen, MR and Dalby, AJ and Schamroth, C and Rapeport, N and Jankelow, D and Blom, DJ and Catsicas, R				RAYYAN-INCLUSION: {"kibirigedavis"=>"Excluded", "Esther"=>"Excluded", "nanyeenya"=>"Excluded"} | RAYYAN-LABELS: Out of scope | RAYYAN-EXCLUSION-REASONS: Irrelevant,Out of Inclusion Criteria
rayyan-844943671	South African society of clinical microbiology clostridioides difficile infection diagnosis, management and infection prevention and control guideline	2020	Southern African Journal of Infectious Diseases	2312-0053 2313-1810	35	1	2026-01-01	Nana, T. and Moore, C. and Boyles, T. and Brink, A. J. and Cleghorn, J. and Devenish, L. M. and Toit, B. D. and Fredericks, E. S. and Lekalakala-Mokaba, M. R. and Maluleka, C. and Rajabally, M. N. and Reubenson, G. and Shuping, L. and Swart, K. and Han, K. S. S. and Wadula, J. and Wojno, J. and Lowman, W.	https://sajid.co.za/index.php/sajid/article/view/219/394 http://ovidsp.ovid.com/ovidweb.cgi?T=JS&PAGE=reference&D=emed22&NEWS=N&AN=2005738416	English		RAYYAN-INCLUSION: {"kibirigedavis"=>"Excluded", "Esther"=>"Excluded", "nanyeenya"=>"Excluded"} | RAYYAN-LABELS: Out of scope | RAYYAN-EXCLUSION-REASONS: Irrelevant,Out of Inclusion Criteria
rayyan-844943672	The spectrum of HIV-related nephropathy in children	2012	Pediatric nephrology (Berlin, Germany)	1432-198X 0931-041X	27	5	821-7	Ramsuran, Duran and Bhimma, Rajendra and Ramdial, Pratistadevi K. and Naicker, Elaene and Adhikari, Miriam and Deonarain, Julian and Sing, Yetish and Naicker, Thajasvarie	http://ovidsp.ovid.com/ovidweb.cgi?T=JS&PAGE=reference&D=med9&NEWS=N&AN=22205506			RAYYAN-INCLUSION: {"kibirigedavis"=>"Included", "Esther"=>"Excluded", "nanyeenya"=>"Excluded"} | RAYYAN-EXCLUSION-REASONS: wrong population,wrong study design
rayyan-844943673	Spectrum of pediatric cancers in Mozambique: an analysis of hospital and population-based data	2014	Pediatric hematology and oncology	1521-0669 0888-0018	31	6	498-508	Carreira, Helena and Lorenzoni, Cesaltina and Carrilho, Carla and Ferro, Josefo and Sultane, Thebora and Garcia, Carlos and Amod, Faizana and Augusto, Orvalho and Silva-Matos, Carla and La Vecchia, Carlo and Lunet, Nuno	http://ovidsp.ovid.com/ovidweb.cgi?T=JS&PAGE=reference&D=med11&NEWS=N&AN=24852201			RAYYAN-INCLUSION: {"kibirigedavis"=>"Excluded", "Esther"=>"Excluded", "nanyeenya"=>"Excluded"} | RAYYAN-LABELS: Out of scope | RAYYAN-EXCLUSION-REASONS: Irrelevant,Out of Inclusion Criteria
rayyan-844943674	The spectrum of renal diseases in HIV infected adults presenting with renal insufficiency at the University Teaching Hospital, Lusaka, Zambia	2016	Medical Journal of Zambia	0047-651X	43	3	131-138	Chansa, A and Lakhi, S and Mweemba, A				RAYYAN-INCLUSION: {"kibirigedavis"=>"Excluded", "Esther"=>"Excluded", "nanyeenya"=>"Excluded"} | RAYYAN-LABELS: not age disaggregated,Other kidney related study | RAYYAN-EXCLUSION-REASONS: wrong study design,Out of Inclusion Criteria
rayyan-844943675	Spontaneous adult Gram-negative bacillary meningitis in Soweto, South Africa	2015	International journal of infectious diseases : IJID : official publication of the International Society for Infectious Diseases	1878-3511 1201-9712	30		38-40	Teckie, Gloria and Karstaedt, Alan	http://ovidsp.ovid.com/ovidweb.cgi?T=JS&PAGE=reference&D=med12&NEWS=N&AN=25447721			RAYYAN-INCLUSION: {"kibirigedavis"=>"Excluded", "Esther"=>"Excluded", "nanyeenya"=>"Excluded"} | RAYYAN-LABELS: Out of scope | RAYYAN-EXCLUSION-REASONS: Irrelevant,Out of Inclusion Criteria
rayyan-844943676	Status report on hypertension in Africa-Consultative review for the 6th Session of the African Union Conference of Ministers of Health on NCDâ€™s	2014	Pan African Medical Journal	1937-8688	16	1		van de Vijver, Steven and Akinyi, Hilda and Oti, Samuel and Olajide, Ademola and Agyemang, Charles and Aboderin, Isabella and Kyobutungi, Catherine				RAYYAN-INCLUSION: {"kibirigedavis"=>"Excluded", "Esther"=>"Excluded", "nanyeenya"=>"Excluded"} | RAYYAN-LABELS: Out of scope | RAYYAN-EXCLUSION-REASONS: Irrelevant,Out of Inclusion Criteria
rayyan-844943677	Strategies for the early detec tion and management of chronic kidney diseaseâ€“tertiary and primary health care working together	2007	Continuing Medical Education	2078-5143	25	8		Katz, Ivor and Mdleleni, Golebemang and Shezi, Eugine Zodwa and Butler, Omar and Gerntholtz, Trevor				RAYYAN-INCLUSION: {"kibirigedavis"=>"Excluded", "Esther"=>"Excluded", "nanyeenya"=>"Excluded"} | RAYYAN-LABELS: Other kidney related study | RAYYAN-EXCLUSION-REASONS: background article,Out of Inclusion Criteria
rayyan-844943678	Strategies to maintain health in the Third World	1991	Tropical medicine and parasitology: official organ of Deutsche Tropenmedizinische Gesellschaft and of Deutsche Gesellschaft fuIÃªr Technische Zusammenarbeit [GTZ]	1772392	42		428-432	Korte, R. and Rehle, T. and Merkle, A.	https://search.ebscohost.com/login.aspx?direct=true&AuthType=cookie,ip,shib&db=awn&AN=1796244&site=ehost-live			Note: Address: Health, Population and Nutrition Division, Deutsche Gesellschaft fÃ¼r Technische Zusammenarbeit (GTZ) GmbH, Eschborn, F.R.G; Record Source: This record is provided from the MEDLINE database of the National Library of Medicine (NLM), United States. The index terms may have been modified to conform with terminology used throughout the database. Database Contributor: MEDLINE. Database…
rayyan-844943679	Strongyloidiasis: prevalence, risk factors, clinical and laboratory features among diarrhea patients in Ibadan Nigeria	2010	African journal of medicine and medical sciences	0309-3913	39	4	285-92	Dada-Adegbola, H. O. and Oluwatoba, O. A. and Bakare, R. A.	http://ovidsp.ovid.com/ovidweb.cgi?T=JS&PAGE=reference&D=med8&NEWS=N&AN=21735994			RAYYAN-INCLUSION: {"kibirigedavis"=>"Excluded", "Esther"=>"Excluded", "nanyeenya"=>"Excluded"} | RAYYAN-LABELS: Out of scope | RAYYAN-EXCLUSION-REASONS: Irrelevant,Out of Inclusion Criteria
rayyan-844943680	A study to better understand under-utilization of laboratory tests for antenatal care in Senegal	2020	PloS one	1932-6203	15	1	e0225710	Van't Hoog, Anna Helena and Sarr, Aicha and Koster, Winny and Delorme, Louis and Diallo, Souleymane and Sakande, Jean and Schultsz, Constance and Longuet, Christophe and Sow, Ahmad Iyane and Ondoa, Pascale	http://ovidsp.ovid.com/ovidweb.cgi?T=JS&PAGE=reference&D=med17&NEWS=N&AN=31917797			RAYYAN-INCLUSION: {"kibirigedavis"=>"Excluded", "Esther"=>"Excluded", "nanyeenya"=>"Excluded"} | RAYYAN-LABELS: Out of scope | RAYYAN-EXCLUSION-REASONS: Irrelevant,Out of Inclusion Criteria
rayyan-844943682	SUN-197 PAEDIATRIC DIALYSIS AT A TERTIARY HOSPITAL IN SOUTH WEST NIGERIA- A FOUR-YEAR REVIEW	2020	Kidney International Reports	2468-0249	5	3	S282	Ademola, A. and Asinobi, A.	http://ovidsp.ovid.com/ovidweb.cgi?T=JS&PAGE=reference&D=emed21&NEWS=N&AN=2005255705	English		RAYYAN-INCLUSION: {"kibirigedavis"=>"Excluded", "Esther"=>"Excluded", "nanyeenya"=>"Excluded"} | RAYYAN-LABELS: Other kidney related study | RAYYAN-EXCLUSION-REASONS: Irrelevant,Out of Inclusion Criteria
rayyan-844943683	SUN-228 EPIDEMIOLOGY, RISK FACTORS AND 6 MONTHS OUTCOME OF PATIENTS WITH END STAGE RENAL DISEASE AT CHUK, CHUB AND RMH BETWEEN OCTOBER 2017-OCTOBER 2018	2020	Kidney International Reports	2468-0249	5	3	S293	Mugeni, A. and Igiraneza, G. and Leway, K.	http://ovidsp.ovid.com/ovidweb.cgi?T=JS&PAGE=reference&D=emed21&NEWS=N&AN=2005255348	English		RAYYAN-INCLUSION: {"kibirigedavis"=>"Excluded", "Esther"=>"Excluded", "nanyeenya"=>"Excluded"} | RAYYAN-LABELS: Other kidney related study | RAYYAN-EXCLUSION-REASONS: Irrelevant,Out of Inclusion Criteria
rayyan-844943684	Surprisingly high prevalence of subtype C and specific HIV-1 subtype/CRF distribution in men having sex with men in Senegal	2009	Journal of acquired immune deficiency syndromes (1999)	1944-7884 1525-4135	52	2	249-52	Ndiaye, Halimatou Diop and Toure-Kane, Coumba and Vidal, Nicole and Niama, Fabien Roch and Niang-Diallo, Pape Amadou and Dieye, Tandakha and Gaye-Diallo, Aissatou and Wade, Abdoulaye Sidibe and Peeters, Martine and Mboup, Souleymane	http://ovidsp.ovid.com/ovidweb.cgi?T=JS&PAGE=reference&D=med7&NEWS=N&AN=19553825			RAYYAN-INCLUSION: {"kibirigedavis"=>"Excluded", "Esther"=>"Excluded", "nanyeenya"=>"Excluded"} | RAYYAN-LABELS: Out of scope | RAYYAN-EXCLUSION-REASONS: wrong population,Out of Inclusion Criteria
rayyan-844943685	Surveillance of Pretreatment Drug Resistance Among HIV-Infected Children in Ibadan, Nigeria	2021	AIDS research and human retroviruses	1931-8405 0889-2229	37	12	922-929	Olusola, Fiyinfoluwa I. and Olusola, Babatunde A. and Oladokun, Regina and Falade, Catherine O.	http://ovidsp.ovid.com/ovidweb.cgi?T=JS&PAGE=reference&D=med20&NEWS=N&AN=34074135			RAYYAN-INCLUSION: {"kibirigedavis"=>"Excluded", "Esther"=>"Excluded", "nanyeenya"=>"Excluded"} | RAYYAN-LABELS: Out of scope | RAYYAN-EXCLUSION-REASONS: wrong outcome,Out of Inclusion Criteria
rayyan-844943686	A survey of the management, control, and complications of diabetes mellitus in patients attending a diabetes clinic in Blantyre, Malawi, an area of high HIV prevalence	2010	The American journal of tropical medicine and hygiene	1476-1645 0002-9637	83	3	575-81	Cohen, Danielle B. and Allain, Theresa J. and Glover, Simon and Chimbayo, Daniel and Dzamalala, Helen and Hofland, Helma W. C. and Banda, Ndaziona P. K. and Zijlstra, Eduard E.	http://ovidsp.ovid.com/ovidweb.cgi?T=JS&PAGE=reference&D=med8&NEWS=N&AN=20810823			RAYYAN-INCLUSION: {"kibirigedavis"=>"Excluded", "Esther"=>"Excluded", "nanyeenya"=>"Excluded"} | RAYYAN-LABELS: Out of scope | RAYYAN-EXCLUSION-REASONS: Out of scope,Out of Inclusion Criteria
rayyan-844943687	Switch to second-line versus continued first-line antiretroviral therapy for patients with low-level HIV-1 viremia: An open-label randomized controlled trial in Lesotho	2020	PLoS Medicine	1549-1277 1549-1676	17	9	1003325	Amstutz, A. and Nsakala, B. L. and Vanobberghen, F. and Muhairwe, J. and Glass, T. R. and Namane, T. and Mpholo, T. and Battegay, M. and Klimkait, T. and Labhardt, N. D.	https://journals.plos.org/plosmedicine/article/file?id=10.1371/journal.pmed.1003325&type=printable http://ovidsp.ovid.com/ovidweb.cgi?T=JS&PAGE=reference&D=emed21&NEWS=N&AN=2008016182	English		RAYYAN-INCLUSION: {"kibirigedavis"=>"Excluded", "Esther"=>"Excluded", "nanyeenya"=>"Excluded"} | RAYYAN-LABELS: Out of scope | RAYYAN-EXCLUSION-REASONS: Irrelevant,Out of Inclusion Criteria
rayyan-844943688	Systemic lupus erythematosus (SLE) at the Kenyatta National Hospital	2013	Clinical rheumatology	1434-9949 0770-3198	32	8	1215-7	Ekwom, Paul Etau	http://ovidsp.ovid.com/ovidweb.cgi?T=JS&PAGE=reference&D=med10&NEWS=N&AN=23456415			RAYYAN-INCLUSION: {"kibirigedavis"=>"Excluded", "Esther"=>"Excluded", "nanyeenya"=>"Excluded"} | RAYYAN-LABELS: Out of scope | RAYYAN-EXCLUSION-REASONS: Irrelevant,Out of Inclusion Criteria
rayyan-844943689	Targeted spontaneous reporting of suspected renal toxicity in patients undergoing highly active anti-retroviral therapy in two public health facilities in Uganda	2015	Drug safety	1179-1942 0114-5916	38	4	395-408	Ndagije, Helen and Nambasa, Victoria and Namagala, Elizabeth and Nassali, Huldah and Kajungu, Dan and Sematiko, Gordon and Olsson, Sten and Pal, Shanthi	http://ovidsp.ovid.com/ovidweb.cgi?T=JS&PAGE=reference&D=med12&NEWS=N&AN=25749663			RAYYAN-INCLUSION: {"kibirigedavis"=>"Excluded", "Esther"=>"Excluded", "nanyeenya"=>"Excluded"} | RAYYAN-LABELS: Other kidney related study | RAYYAN-EXCLUSION-REASONS: wrong outcome,Out of Inclusion Criteria
rayyan-844943690	Tb co-infection with HIV/AIDS: A unique radiological presentation at Lacor Hospital - A postconflict Northern Uganda	2015	African Journal of Infectious Diseases	2006-0165	9	2	21-28	Kitara, D. L. and Pirio, P. and Acullu, D. and Opira, C. P.	http://journals.sfu.ca/africanem/index.php/AJID/article/view/2720/2211 http://ovidsp.ovid.com/ovidweb.cgi?T=JS&PAGE=reference&D=emed16&NEWS=N&AN=604331496	English		RAYYAN-INCLUSION: {"kibirigedavis"=>"Excluded", "Esther"=>"Excluded", "nanyeenya"=>"Excluded"} | RAYYAN-LABELS: Out of scope | RAYYAN-EXCLUSION-REASONS: Irrelevant,Out of Inclusion Criteria
rayyan-844943691	Tenofovir plasma concentrations related to estimated glomerular filtration rate changes in first-line regimens in African HIV-infected patients: ANRS 12115 DAYANA substudy	2015	The Journal of antimicrobial chemotherapy	1460-2091 0305-7453	70	5	1517-21	Le, Minh Patrick and Landman, Roland and Koulla-Shiro, Sinata and Charpentier, Charlotte and Sow, Papa-Salif and Diallo, Mamadou-Baila and Ngom Gueye, Ndeye Fatou and Ngolle, Maguy and Le Moing, Vincent and Eymard-Duvernay, Sabrina and Benalycherif, Aida and Delaporte, Eric and Girard, Pierre-Marie and Peytavin, Gilles and Group, Dayana Study	http://ovidsp.ovid.com/ovidweb.cgi?T=JS&PAGE=reference&D=med12&NEWS=N&AN=25583749			RAYYAN-INCLUSION: {"kibirigedavis"=>"Excluded", "Esther"=>"Excluded", "nanyeenya"=>"Excluded"} | RAYYAN-LABELS: Out of scope | RAYYAN-EXCLUSION-REASONS: wrong outcome,Out of Inclusion Criteria
rayyan-844943692	Tenofovir use and renal insufficiency among pregnant and general adult population of HIV-infected, ART-naive individuals in Lilongwe, Malawi	2012	PloS one	1932-6203	7	7	e41011	Johnson, Derek C. and Chasela, Charles and Maliwichi, Madalitso and Mwafongo, Albert and Akinkuotu, Adesola and Moses, Agness and Jamieson, Denise J. and Kourtis, Athena P. and King, Caroline C. and van der Horst, Charlie and Hosseinipour, Mina C.	http://ovidsp.ovid.com/ovidweb.cgi?T=JS&PAGE=reference&D=med9&NEWS=N&AN=22848422			RAYYAN-INCLUSION: {"kibirigedavis"=>"Excluded", "Esther"=>"Excluded", "nanyeenya"=>"Excluded"} | RAYYAN-LABELS: Other kidney related study | RAYYAN-EXCLUSION-REASONS: wrong population,Out of Inclusion Criteria
rayyan-844943693	Tenofovir-induced renal tubular dysfunction among human immunodeficiency virus patients on antiretroviral therapy in Nigeria: Prospects for early detection of presymptomatic nephrotoxicity	2018	Kidney Research and Clinical Practice	2211-9132 2211-9140	37	3	230-238	Obiebi, I. P. and Nwannadi, E. A.	http://www.krcp-ksn.org/journal/download_pdf.php?spage=230&volume=37&number=3 http://ovidsp.ovid.com/ovidweb.cgi?T=JS&PAGE=reference&D=emed19&NEWS=N&AN=623969559	English		RAYYAN-INCLUSION: {"kibirigedavis"=>"Excluded", "Esther"=>"Excluded", "nanyeenya"=>"Excluded"} | RAYYAN-LABELS: Other kidney related study | RAYYAN-EXCLUSION-REASONS: wrong outcome,Out of Inclusion Criteria
rayyan-844943694	Think beyond the membrane	2011	Journal of Investigative Medicine	1081-5589	59	2	466-467	Song, E. and Wattad, A. and Macariola, D. and Jaishankar, G. and Youngberg, G.	http://ovidsp.ovid.com/ovidweb.cgi?T=JS&PAGE=reference&D=emed12&NEWS=N&AN=70521917	English		RAYYAN-INCLUSION: {"kibirigedavis"=>"Excluded", "Esther"=>"Excluded", "nanyeenya"=>"Excluded"} | RAYYAN-LABELS: Out of scope | RAYYAN-EXCLUSION-REASONS: Irrelevant,Out of Inclusion Criteria
rayyan-844943695	This journal issue contains abstracts that have been accepted for presentation as the 8th Annual Conference of the International Society for Quality of Life Research (ISOQOL)	2001	Quality of Life Research	0962-9343 1573-2649	10	3	193-306	Anonymous	http://www.wkap.nl/journalhome.htm/0962-9343 http://ovidsp.ovid.com/ovidweb.cgi?T=JS&PAGE=reference&D=emed7&NEWS=N&AN=2004505791	English		RAYYAN-INCLUSION: {"kibirigedavis"=>"Excluded", "Esther"=>"Excluded", "nanyeenya"=>"Excluded"} | RAYYAN-LABELS: Out of scope | RAYYAN-EXCLUSION-REASONS: Irrelevant,Out of Inclusion Criteria
rayyan-844943696	To investigate causes for admissions and outcomes in hospitalised SLE patients admitted to a tertiary hospital in South Africa	2016	Clinical and Experimental Rheumatology	1593-098X	34	4	S90	Karolia, S. and Tikly, M.	http://www.clinexprheumatol.org/article.asp?a=11195 http://ovidsp.ovid.com/ovidweb.cgi?T=JS&PAGE=reference&D=emed17&NEWS=N&AN=615008294	English		RAYYAN-INCLUSION: {"kibirigedavis"=>"Excluded", "Esther"=>"Excluded", "nanyeenya"=>"Excluded"} | RAYYAN-LABELS: Out of scope | RAYYAN-EXCLUSION-REASONS: Irrelevant,Out of Inclusion Criteria
rayyan-844943697	Towards person-centred quality care for children with life-limiting and life-threatening illness: Self-reported symptoms, concerns and priority outcomes from a multi-country qualitative study	2020	Palliative Medicine	0269-2163 1477-030X	34	3	319-335	Namisango, E. and Bristowe, K. and Murtagh, F. E. M. and Downing, J. and Powell, R. A. and Abas, M. and Lohfeld, L. and Ali, Z. and Atieno, M. and Haufiku, D. and Guma, S. and Luyirika, E. B. K. and Mwangi-Powell, F. N. and Higginson, I. J. and Harding, R.	http://pmj.sagepub.com/archive/ http://ovidsp.ovid.com/ovidweb.cgi?T=JS&PAGE=reference&D=emed21&NEWS=N&AN=2004412455	English		RAYYAN-INCLUSION: {"kibirigedavis"=>"Excluded", "Esther"=>"Excluded", "nanyeenya"=>"Excluded"} | RAYYAN-LABELS: Out of scope | RAYYAN-EXCLUSION-REASONS: Irrelevant,Out of Inclusion Criteria
rayyan-844943698	Tracing the origin of a singular HIV-1 CRF45_cpx clade identified in Brazil	2016	Infection, Genetics and Evolution	1567-1348 1567-7257	46		223-232	Delatorre, E. and de Azevedo, S. S. D. and Rodrigues-Pedro, A. and Velasco-de-Castro, C. A. and Couto-Fernandez, J. C. and Pilotto, J. H. and Morgado, M. G.	http://www.elsevier.com/locate/meegid http://ovidsp.ovid.com/ovidweb.cgi?T=JS&PAGE=reference&D=emed17&NEWS=N&AN=610767808	English		RAYYAN-INCLUSION: {"kibirigedavis"=>"Excluded", "Esther"=>"Excluded", "nanyeenya"=>"Excluded"} | RAYYAN-LABELS: Out of scope | RAYYAN-EXCLUSION-REASONS: Irrelevant,Out of Inclusion Criteria
rayyan-844943699	Traditional medicine practices among community members with chronic kidney disease in northern Tanzania: an ethnomedical survey	2015	BMC nephrology	1471-2369	16		170	Stanifer, John W. and Lunyera, Joseph and Boyd, David and Karia, Francis and Maro, Venance and Omolo, Justin and Patel, Uptal D.	http://ovidsp.ovid.com/ovidweb.cgi?T=JS&PAGE=reference&D=med12&NEWS=N&AN=26499070			RAYYAN-INCLUSION: {"kibirigedavis"=>"Excluded", "Esther"=>"Excluded", "nanyeenya"=>"Excluded"} | RAYYAN-LABELS: Out of scope | RAYYAN-EXCLUSION-REASONS: Out of scope,Out of Inclusion Criteria
rayyan-844943700	Treatment outcome with a short multidrug-resistant tuberculosis regimen in nine African countries	2018	International Journal of Tuberculosis and Lung Disease	1027-3719 1815-7920	22	1	17-25	Trebucq, A. and Schwoebel, V. and Kashongwe, Z. and Bakayoko, A. and Kuaban, C. and Noeske, J. and Hassane, S. and Souleymane, B. and Piubello, A. and Ciza, F. and Fikouma, V. and Gasana, M. and Ouedraogo, M. and Gninafon, M. and Van Deun, A. and Cirillo, D. M. and Koura, K. G. and Rieder, H. L.	http://docserver.ingentaconnect.com/deliver/connect/iuatld/10273719/v22n1/s7.pdf?expires=1514283192&id=0000&titleid=3764&checksum=8CF1E8C36A1ED083C945241DA2FF8D65 http://ovidsp.ovid.com/ovidweb.cgi?T=JS&PAGE=reference&D=emed19&NEWS=N&AN=619957412	English		RAYYAN-INCLUSION: {"kibirigedavis"=>"Excluded", "Esther"=>"Excluded", "nanyeenya"=>"Excluded"} | RAYYAN-LABELS: Out of scope | RAYYAN-EXCLUSION-REASONS: Irrelevant,Out of Inclusion Criteria
rayyan-844943701	Trends and causes of adult mortality from 2007 to 2017 using verbal autopsy method, Addis Ababa, Ethiopia	2021	BMJ Open	2044-6055 (electronic) 2044-6055	11	11	e047095	Fenta, E. H. and Sisay, B. G. and Gebreyesus, S. H. and Endris, B. S.	http://bmjopen.bmj.com/content/early/by/section http://ovidsp.ovid.com/ovidweb.cgi?T=JS&PAGE=reference&D=emexb&NEWS=N&AN=636477265	English		RAYYAN-INCLUSION: {"kibirigedavis"=>"Excluded", "Esther"=>"Excluded", "nanyeenya"=>"Excluded"} | RAYYAN-LABELS: Out of scope | RAYYAN-EXCLUSION-REASONS: Irrelevant,Out of Inclusion Criteria
rayyan-844943702	Trends of admissions and case fatality rates among medical in-patients at a tertiary hospital in Uganda; A four-year retrospective study	2019	PloS one	1932-6203	14	5	e0216060	Kalyesubula, Robert and Mutyaba, Innocent and Rabin, Tracy and Andia-Biraro, Irene and Alupo, Patricia and Kimuli, Ivan and Nabirye, Stella and Kagimu, Magid and Mayanja-Kizza, Harriet and Rastegar, Asghar and Kamya, Moses R.	http://ovidsp.ovid.com/ovidweb.cgi?T=JS&PAGE=reference&D=med16&NEWS=N&AN=31086371			RAYYAN-INCLUSION: {"kibirigedavis"=>"Excluded", "Esther"=>"Excluded", "nanyeenya"=>"Excluded"} | RAYYAN-LABELS: Out of scope | RAYYAN-EXCLUSION-REASONS: Irrelevant,Out of Inclusion Criteria
rayyan-844943703	Typhoid fever and asymptomatic human immunodeficiency virus infection. A report of 10 cases	1997	Journal of clinical gastroenterology	0192-0790	25	3	507-12	Khan, M. and Coovadia, Y. and Sturm, A. W.	http://ovidsp.ovid.com/ovidweb.cgi?T=JS&PAGE=reference&D=med4&NEWS=N&AN=9412966			RAYYAN-INCLUSION: {"kibirigedavis"=>"Excluded", "Esther"=>"Excluded", "nanyeenya"=>"Excluded"} | RAYYAN-LABELS: Out of scope | RAYYAN-EXCLUSION-REASONS: Irrelevant,Out of Inclusion Criteria
rayyan-844943704	An update after 16 years of hepatitis B vaccination in South Africa	2012	Vaccine	0264-410X 1873-2518	30		C45-C51	Burnett, R. J. and Kramvis, A. and Dochez, C. and Meheus, A.	http://ovidsp.ovid.com/ovidweb.cgi?T=JS&PAGE=reference&D=emed13&NEWS=N&AN=365553006	English		RAYYAN-INCLUSION: {"kibirigedavis"=>"Excluded", "Esther"=>"Excluded", "nanyeenya"=>"Excluded"} | RAYYAN-LABELS: Out of scope | RAYYAN-EXCLUSION-REASONS: Irrelevant,Out of Inclusion Criteria
rayyan-844943705	Urbanisation and child health in resource poor settings with special reference to under-five mortality in Africa	2010		0003-9888	95	6	464-468	Garenne, Michel			BMJ Publishing Group Ltd	RAYYAN-INCLUSION: {"kibirigedavis"=>"Excluded", "Esther"=>"Excluded", "nanyeenya"=>"Excluded"} | RAYYAN-LABELS: Out of scope | RAYYAN-EXCLUSION-REASONS: wrong population,Out of Inclusion Criteria
rayyan-844943706	Urinalysis and electrolyte profiles in patients with acquired immunodeficiency syndrome	1991	Tropical and geographical medicine	0041-3232	43	1	33-8	Mc'Ligeyo, S. O. and Otieno, L. S. and Mwongera, F. K.	http://ovidsp.ovid.com/ovidweb.cgi?T=JS&PAGE=reference&D=med3&NEWS=N&AN=1750126			RAYYAN-INCLUSION: {"kibirigedavis"=>"Excluded", "Esther"=>"Excluded", "nanyeenya"=>"Excluded"} | RAYYAN-LABELS: Out of scope,Full text not found | RAYYAN-EXCLUSION-REASONS: Out of scope,Out of Inclusion Criteria
rayyan-844943707	Urinary screening abnormalities in antiretroviral-naive HIV-infected outpatients and implications for management--a single-center study in South Africa	2009	Ethnicity & disease	1049-510X	19	1	S1-5	Fabian, June and Naicker, Saraladevi and Venter, Willem D. F. and Baker, Lee and Naidoo, Sagren and Paget, Graham and Wadee, Shoyab	http://ovidsp.ovid.com/ovidweb.cgi?T=JS&PAGE=reference&D=med7&NEWS=N&AN=19484882			RAYYAN-INCLUSION: {"kibirigedavis"=>"Excluded", "Esther"=>"Excluded", "nanyeenya"=>"Excluded"} | RAYYAN-LABELS: Other kidney related study | RAYYAN-EXCLUSION-REASONS: Irrelevant,Out of Inclusion Criteria
rayyan-844943708	Urine markers of kidney disorders and their risk associations in HIV-Infected patients attending Nyanza Provincial General Hospital in Kisumu, Western Kenya	2010	East African Medical Journal	0012-835X	87	12	495-501	Opiyo, WO and Ng'wena, AGM and Ofulla, VO				RAYYAN-INCLUSION: {"kibirigedavis"=>"Excluded", "Esther"=>"Excluded", "nanyeenya"=>"Excluded"} | RAYYAN-LABELS: not age disaggregated,Other kidney related study | RAYYAN-EXCLUSION-REASONS: Out of Inclusion Criteria
rayyan-844943709	Urine osmolality in treatment-naive HIV-positive subjects in Southeast Nigeria	2017	Nigerian Journal of Clinical Practice	1119-3077	20	8	936-942	Anyabolu, EN and Chukwuonye, II and Ezeani, I				RAYYAN-INCLUSION: {"kibirigedavis"=>"Excluded", "Esther"=>"Excluded", "nanyeenya"=>"Excluded"} | RAYYAN-LABELS: Other kidney related study | RAYYAN-EXCLUSION-REASONS: wrong outcome,Out of Inclusion Criteria
rayyan-844943711	The use of soluble fms-like tyrosine kinase 1/placental growth factor ratio in the clinical management of pre-eclampsia	2018	African journal of reproductive health	1118-4841	22	4	135-143	Govender, Nalini and Moodley, Jagidesa and Naicker, Thajasvarie				RAYYAN-INCLUSION: {"kibirigedavis"=>"Excluded", "Esther"=>"Excluded", "nanyeenya"=>"Excluded"} | RAYYAN-LABELS: Out of scope | RAYYAN-EXCLUSION-REASONS: Irrelevant,Out of Inclusion Criteria
rayyan-844943712	Using dried blood spots collected under field condition to determine HIV-1 diversity and drug resistance mutations in resource limited Tanzania	2014	Journal of the International AIDS Society	1758-2652	17	4	19686	Kimaro, James and Shao, Elichilia and Nyombi, Balthazar and Kifaro, Emanuel and Maruapula, Dorcas and Gaseitsiwe, Simani and Musonda, Rosemary	http://ovidsp.ovid.com/ovidweb.cgi?T=JS&PAGE=reference&D=pmnm3&NEWS=N&AN=25397436			RAYYAN-INCLUSION: {"kibirigedavis"=>"Excluded", "Esther"=>"Excluded", "nanyeenya"=>"Excluded"} | RAYYAN-LABELS: Out of scope | RAYYAN-EXCLUSION-REASONS: Irrelevant,Out of Inclusion Criteria
rayyan-844943713	Utility Of POC Xpert HIV-1 Tests For Detection-Quantification Of Complex HIV Recombinants Using Dried Blood Spots From Kinshasa, D. R. Congo	2019	Scientific reports	2045-2322	9	1	5679	Rubio-Garrido, Marina and Ndarabu, Adolphe and Reina, Gabriel and Barquin, David and Fernandez-Alonso, Mirian and Carlos, Silvia and Holguin, Africa	http://ovidsp.ovid.com/ovidweb.cgi?T=JS&PAGE=reference&D=med16&NEWS=N&AN=30952893			RAYYAN-INCLUSION: {"kibirigedavis"=>"Excluded", "Esther"=>"Excluded", "nanyeenya"=>"Excluded"} | RAYYAN-LABELS: Out of scope | RAYYAN-EXCLUSION-REASONS: Irrelevant,Out of Inclusion Criteria
rayyan-844943714	Waiting at the tap: changes in urban water use in East Africa over three decades	2000	Environment and Urbanization	0956-2478	12	2	37-52	Thompson, John and Porras, Ina T and Wood, Elisabeth and Tumwine, James K and Mujwahuzi, Mark R and Katui-Katua, Munguti and Johnstone, Nick				RAYYAN-INCLUSION: {"kibirigedavis"=>"Excluded", "Esther"=>"Excluded", "nanyeenya"=>"Excluded"} | RAYYAN-LABELS: Out of scope | RAYYAN-EXCLUSION-REASONS: Irrelevant,Out of Inclusion Criteria
rayyan-844943715	Water and sanitation in developing countries: including health in the equation	2007	Environmental science & technology	0013-936X	41	1	17-24	Montgomery, Maggie A and Elimelech, Menachem				RAYYAN-INCLUSION: {"kibirigedavis"=>"Excluded", "Esther"=>"Excluded", "nanyeenya"=>"Excluded"} | RAYYAN-LABELS: Out of scope | RAYYAN-EXCLUSION-REASONS: Irrelevant,Out of Inclusion Criteria
rayyan-844943716	Water, sanitation and urban children: the need to go beyond â€œimprovedâ€ provision	2003	Environment and Urbanization	0956-2478	15	2	57-70	Bartlett, Sheridan				RAYYAN-INCLUSION: {"kibirigedavis"=>"Excluded", "Esther"=>"Excluded", "nanyeenya"=>"Excluded"} | RAYYAN-LABELS: Out of scope | RAYYAN-EXCLUSION-REASONS: Irrelevant,Out of Inclusion Criteria
rayyan-844943717	Which Factors Predict Hospital Length-of-Stay for Children Admitted to the Neonatal Intensive Care Unit and Pediatric Ward? A Hospital-Based Prospective Study	2020	Global Pediatric Health	2333-794X (electronic) 2333-794X	7			Sahiledengle, B. and Tekalegn, Y. and Zenbaba, D. and Woldeyohannes, D. and Teferu, Z.	https://uk.sagepub.com/en-gb/eur/journal/global-pediatric-health#aims-and-scope http://ovidsp.ovid.com/ovidweb.cgi?T=JS&PAGE=reference&D=emed21&NEWS=N&AN=2007163195	English		RAYYAN-INCLUSION: {"kibirigedavis"=>"Excluded", "Esther"=>"Excluded", "nanyeenya"=>"Excluded"} | RAYYAN-LABELS: Out of scope | RAYYAN-EXCLUSION-REASONS: Out of scope,Out of Inclusion Criteria
rayyan-662646320	High risk <i>APOL1</i> genotypes and kidney disease among treatment naive HIV patients at Kano, Nigeria	2022	Plos One	1932-6203	17	10		Abdu, A. and Duarte, R. and Dickens, C. and Dix-Peek, T. and Bala, S. M. and Ademola, B. and Naicker, S.	<Go to ISI>://WOS:000924819300077			RAYYAN-INCLUSION: {"kibirigedavis"=>"Excluded", "Esther"=>"Excluded", "nanyeenya"=>"Excluded"} | RAYYAN-LABELS: Other kidney related study | RAYYAN-EXCLUSION-REASONS: wrong outcome,Out of Inclusion Criteria	10.1371/journal.pone.0275949
rayyan-662646321	Microalbuminuria and its associated risk factors among human immunodeficiency virusâ€‘infected patients attending a tertiary care facility in Kano, Northwest Nigeria	2022	Nigerian Journal of Medicine	2667-0526	31	5	549-555	Abubakar, Bawa Ibrahim and Aliuâ€‘Isah, Oiza Ozioroko and Musa, Sanni and Abdulsalam, Kabiru and Yahaya, Isah Adagiri				RAYYAN-INCLUSION: {"kibirigedavis"=>"Excluded", "Esther"=>"Excluded", "nanyeenya"=>"Excluded"} | RAYYAN-LABELS: Out of scope | RAYYAN-EXCLUSION-REASONS: Irrelevant,Out of Inclusion Criteria
rayyan-662646322	Glomerular hyperfiltration: part 2-clinical significance in children	2023	Pediatric Nephrology	0931-041X	38	8	2529-2547	Adebayo, O. C. and Nkoy, A. B. and van den Heuvel, L. P. and Labarque, V. and Levtchenko, E. and Delanaye, P. and Pottel, H.	<Go to ISI>://WOS:000895562900001			RAYYAN-INCLUSION: {"kibirigedavis"=>"Excluded", "Esther"=>"Excluded", "nanyeenya"=>"Excluded"} | RAYYAN-LABELS: Out of scope | RAYYAN-EXCLUSION-REASONS: Irrelevant,Out of Inclusion Criteria	10.1007/s00467-022-05826-5
rayyan-662646323	Persistence of SARS-CoV-2 IgG Antibody Response among South African Adults: A Prospective Cohort Study	2023	Vaccines	2076-393X (electronic) 2076-393X	11	6	1068	Adeniyi, O. V. and Durojaiye, O. C. and Masilela, C.	http://www.mdpi.com/journal/vaccines http://ovidsp.ovid.com/ovidweb.cgi?T=JS&PAGE=reference&D=emed25&NEWS=N&AN=2024043346	English		RAYYAN-INCLUSION: {"kibirigedavis"=>"Excluded", "Esther"=>"Excluded", "nanyeenya"=>"Excluded"} | RAYYAN-LABELS: Out of scope | RAYYAN-EXCLUSION-REASONS: Irrelevant,Out of Inclusion Criteria	https://dx.doi.org/10.3390/vaccines11061068
rayyan-662646324	Microalbuminuria in Perinatally HIV-Infected Children and Adolescents in the United States	2023	Open Forum Infectious Diseases	2328-8957	10	7	ofad333	Al Hammoud, Roukaya and Kalaskar, Anupama and Rodriguez, Gilhen and Del Bianco, Gabriela and Bell, Cynthia and Murphy, James R and Heresi, Gloria P			Oxford University Press US	RAYYAN-INCLUSION: {"kibirigedavis"=>"Excluded", "Esther"=>"Excluded", "nanyeenya"=>"Excluded"} | RAYYAN-LABELS: Out of scope | RAYYAN-EXCLUSION-REASONS: Irrelevant,Out of Inclusion Criteria
rayyan-662646325	Microalbuminuria in Perinatally HIV-Infected Children and Adolescents in the United States	2023	Open Forum Infectious Diseases	2328-8957	10	7		Al Hammoud, R. and Kalaskar, A. and Rodriguez, G. and Del Bianco, G. and Bell, C. and Murphy, J. R. and Heresi, G. P.	<Go to ISI>://WOS:001023783500001			RAYYAN-INCLUSION: {"kibirigedavis"=>"Excluded", "Esther"=>"Excluded", "nanyeenya"=>"Excluded"} | RAYYAN-LABELS: Out of scope | RAYYAN-EXCLUSION-REASONS: Irrelevant,Out of Inclusion Criteria	10.1093/ofid/ofad333
rayyan-662646327	Preconception care utilization and associated factors among reproductive age women in Mizan-Aman town, Bench Sheko zone, Southwest Ethiopia, 2020. A content analysis	2022	PLoS ONE	1932-6203 (electronic) 1932-6203	17	8	e0273297	Alie, M. S. and Alemu, T. and Alemayehu, D. and Negesse, Y. and Gebremariam, A.	https://journals.plos.org/plosone/article/file?id=10.1371/journal.pone.0273297&type=printable http://ovidsp.ovid.com/ovidweb.cgi?T=JS&PAGE=reference&D=emed25&NEWS=N&AN=2019831799	English		RAYYAN-INCLUSION: {"kibirigedavis"=>"Excluded", "Esther"=>"Excluded", "nanyeenya"=>"Excluded"} | RAYYAN-LABELS: Out of scope | RAYYAN-EXCLUSION-REASONS: Irrelevant,Out of Inclusion Criteria	https://dx.doi.org/10.1371/journal.pone.0273297
rayyan-662646328	Pericardial effusion in children at tertiary national referral hospital, Addis Ababa, Ethiopia: a 7-year institution based review	2024	BMC Emergency Medicine	1471-227X (electronic) 1471-227X	24	1	6	Amare, S. and Tadele, H.	https://bmcemergmed.biomedcentral.com/ http://ovidsp.ovid.com/ovidweb.cgi?T=JS&PAGE=reference&D=emexb&NEWS=N&AN=2027787735	English		RAYYAN-INCLUSION: {"kibirigedavis"=>"Excluded", "Esther"=>"Excluded", "nanyeenya"=>"Excluded"} | RAYYAN-LABELS: Other kidney related study | RAYYAN-EXCLUSION-REASONS: wrong outcome,Out of Inclusion Criteria	https://dx.doi.org/10.1186/s12873-023-00922-7
rayyan-662646329	Prevalence of Microalbuminuria and Associated Risk Factors in HIV-Infected Children seen at a Tertiary Health Centre in the Niger Delta Region of Nigeria	2023	Areprekumor, T.-ebi, Kelechi, O., & Peterside, O.(2023). Prevalence of Microalbuminuria and Associated Risk Factors in HIV-Infected Children seen at a Tertiary Health Centre in the Niger Delta Region of Nigeria. Journal of Advances in Medicine and Medical Research		35	24	23-34	Areprekumor, Tare-ebi and Kelechi, Odinaka and Peterside, Oliemen				RAYYAN-INCLUSION: {"kibirigedavis"=>"Excluded", "Esther"=>"Excluded", "nanyeenya"=>"Excluded"} | RAYYAN-LABELS: Out of scope | RAYYAN-EXCLUSION-REASONS: Irrelevant,Out of Inclusion Criteria
rayyan-662646332	Prevalence and Factors Associated with Renal Disease Among HIV Infected Children on Antiretroviral Therapy Attending Joint Clinical Research Center, Lubowa, Kampala	2023	medRxiv				2023.02. 09.23285685	Bagoloire, Kolosi Lynn and Ansiima, Sheillah and Kalyango, Joan Nakayaga and Mugerwa, Henry and Kaggwa, Bruhan and Waiswa, Peter and Barungi, Nicolette Nabukeera and Musiime, Victor				RAYYAN-INCLUSION: {"kibirigedavis"=>"Excluded", "Esther"=>"Excluded", "nanyeenya"=>"Excluded"} | RAYYAN-LABELS: Out of scope | RAYYAN-EXCLUSION-REASONS: Irrelevant,Out of Inclusion Criteria
rayyan-662646333	Prevalence and Factors Associated with Renal Disease Among HIV Infected Children on Antiretroviral Therapy Attending Joint Clinical Research Center, Lubowa, Kampala	2023	medRxiv				2023.02. 09.23285685	Bagoloire, Kolosi Lynn and Ansiima, Sheillah and Kalyango, Joan Nakayaga and Mugerwa, Henry and Kaggwa, Bruhan and Waiswa, Peter and Barungi, Nicolette Nabukeera and Musiime, Victor				RAYYAN-INCLUSION: {"kibirigedavis"=>"Excluded", "Esther"=>"Excluded", "nanyeenya"=>"Excluded"} | RAYYAN-LABELS: Out of scope | RAYYAN-EXCLUSION-REASONS: Irrelevant,Out of Inclusion Criteria
rayyan-662646334	Prevalence and Factors Associated with Renal Disease Among HIV Infected Children on Antiretroviral Therapy Attending Joint Clinical Research Center, Lubowa, Kampala	2023	medRxiv					Bagoloire, L. K. and Sheilla, A. and Kalyango, J. and Mugerwa, H. and Bruhan, K. and Waiswa, P. and Barungi, N. N. and Musiime, V.	https://www.medrxiv.org/ http://ovidsp.ovid.com/ovidweb.cgi?T=JS&PAGE=reference&D=empp&NEWS=N&AN=2023146873	English		RAYYAN-INCLUSION: {"kibirigedavis"=>"Excluded", "Esther"=>"Excluded", "nanyeenya"=>"Excluded"} | RAYYAN-LABELS: Out of scope | RAYYAN-EXCLUSION-REASONS: Irrelevant,Out of Inclusion Criteria	https://dx.doi.org/10.1101/2023.02.09.23285685
rayyan-662646335	POS-069 HIV INFECTION AND ACUTE KIDNEY INJURY INTERACT TO INCREASE MORTALITY IN CHILDREN HOSPITALIZED WITH ACUTE MALNUTRITION	2022	Kidney International Reports	2468-0249	7	9	S495	Batte, A. and Babikako, H. and Mpimbaza, A. and Conroy, A. L.	http://ovidsp.ovid.com/ovidweb.cgi?T=JS&PAGE=reference&D=emed23&NEWS=N&AN=2020097201	English		RAYYAN-INCLUSION: {"kibirigedavis"=>"Excluded", "Esther"=>"Excluded", "nanyeenya"=>"Excluded"} | RAYYAN-LABELS: Out of scope | RAYYAN-EXCLUSION-REASONS: Irrelevant,Out of Inclusion Criteria	https://dx.doi.org/10.1016/j.ekir.2022.07.086
rayyan-662646336	Clinical manifestations and outcomes of severe malaria in adult patients admitted to a tertiary hospital in the Gambia	2022	Malaria Journal	1475-2875 (electronic) 1475-2875	21	1	270	Bittaye, S. O. and Jagne, A. and Jaiteh, L. E. and Nadjm, B. and Amambua-Ngwa, A. and Sesay, A. K. and Singhateh, Y. and Effa, E. and Nyan, O. and Njie, R.	https://malariajournal.biomedcentral.com/ http://ovidsp.ovid.com/ovidweb.cgi?T=JS&PAGE=reference&D=emed25&NEWS=N&AN=2019182293	English		RAYYAN-INCLUSION: {"kibirigedavis"=>"Excluded", "Esther"=>"Excluded", "nanyeenya"=>"Excluded"} | RAYYAN-LABELS: Out of scope | RAYYAN-EXCLUSION-REASONS: Irrelevant,Out of Inclusion Criteria	https://dx.doi.org/10.1186/s12936-022-04294-4
rayyan-662646337	Diabetes in the Western Cape, South Africa: A secondary analysis of the diabetes cascade database 2015 - 2020	2022	Primary Care Diabetes	1751-9918 1878-0210	16	4	555-561	Boake, M. and Mash, R.	https://www.journals.elsevier.com/primary-care-diabetes http://ovidsp.ovid.com/ovidweb.cgi?T=JS&PAGE=reference&D=emed24&NEWS=N&AN=2018669832	English		RAYYAN-INCLUSION: {"kibirigedavis"=>"Excluded", "Esther"=>"Excluded", "nanyeenya"=>"Excluded"} | RAYYAN-LABELS: Out of scope | RAYYAN-EXCLUSION-REASONS: wrong publication type,Out of Inclusion Criteria	https://dx.doi.org/10.1016/j.pcd.2022.05.011
rayyan-662646338	ÐÐ»ÑŒÐ±ÑƒÐ¼Ñ–Ð½ÑƒÑ€Ñ–Ñ Ñ‚Ð° Ð’Ð†Ð›-Ñ–Ð½Ñ„ÐµÐºÑ†Ñ–Ñ Ð² Ð¿ÐµÐ´Ñ–Ð°Ñ‚Ñ€Ð¸Ñ‡Ð½Ð¸Ñ… Ð¿Ð°Ñ†Ñ–Ñ”Ð½Ñ‚Ñ–Ð²	2022	Modern Pediatrics. Ukraine	2706-6134		4	15-20	Borysova, TP and Allakhvierdiiyeva, ZS				RAYYAN-INCLUSION: {"kibirigedavis"=>"Excluded", "Esther"=>"Excluded", "nanyeenya"=>"Excluded"} | RAYYAN-LABELS: Out of scope | RAYYAN-EXCLUSION-REASONS: Irrelevant,wrong publication type,Out of Inclusion Criteria
rayyan-662646339	IMPAACT 2019: PK & SAFETY of DISPERSIBLE ABC/DTG/3TC in CHILDREN with HIV 6 to <14 KG	2022	Topics in Antiviral Medicine	2161-5853	30	1	294	Brooks, K. M. and Kiser, J. and Rani, Y. and Masheto, G. and Patel, F. and Mustich, I. and Heckman, B. and Lojacono, M. and Yin, D. E. and Majji, S. and Ch and asana, H. and Rabie, H. and Flynn, P.	https://120qrk11gh163n79gg1cg656-wpengine.netdna-ssl.com/wp-content/uploads/2022/03/march-2022.pdf http://ovidsp.ovid.com/ovidweb.cgi?T=JS&PAGE=reference&D=emed23&NEWS=N&AN=638148915	English		RAYYAN-INCLUSION: {"kibirigedavis"=>"Excluded", "Esther"=>"Excluded", "nanyeenya"=>"Excluded"} | RAYYAN-LABELS: Out of scope | RAYYAN-EXCLUSION-REASONS: Irrelevant,Out of scope,wrong population,Out of Inclusion Criteria
rayyan-662646340	Predictors associated with critical care need and in-hospital mortality among children with laboratory-confirmed COVID-19 infection in a high HIV infection burden region	2023	Frontiers in Pediatrics	2296-2360 (electronic) 2296-2360	11		1252886	Byamungu, L. N. and Nachega, J. B. and Pillay, A. and Katoto, P. D. M. C. and Jeena, P. and Zurba, L. and Masekela, R.	https://www.frontiersin.org/journals/pediatrics http://ovidsp.ovid.com/ovidweb.cgi?T=JS&PAGE=reference&D=emexa&NEWS=N&AN=2025533495	English		RAYYAN-INCLUSION: {"kibirigedavis"=>"Excluded", "Esther"=>"Excluded", "nanyeenya"=>"Excluded"} | RAYYAN-LABELS: Out of scope | RAYYAN-EXCLUSION-REASONS: Irrelevant,wrong outcome,Out of Inclusion Criteria	https://dx.doi.org/10.3389/fped.2023.1252886
rayyan-662646341	Comparison of predictors for early and late mortality in adults commencing HIV antiretroviral therapy in Zimbabwe: a retrospective cohort study	2022	AIDS Research and Therapy	1742-6405 (electronic) 1742-6405	19	1	23	Byers, B. W. and Drak, D. and Shamu, T. and Chimbetete, C. and Dahwa, R. and Gracey, D. M.	http://www.aidsrestherapy.com/home/ http://ovidsp.ovid.com/ovidweb.cgi?T=JS&PAGE=reference&D=emed24&NEWS=N&AN=2017427267	English		RAYYAN-INCLUSION: {"kibirigedavis"=>"Excluded", "Esther"=>"Excluded", "nanyeenya"=>"Excluded"} | RAYYAN-LABELS: AKI,Out of scope | RAYYAN-EXCLUSION-REASONS: Out of scope,wrong outcome,Out of Inclusion Criteria	https://dx.doi.org/10.1186/s12981-022-00445-4
rayyan-662646342	Assessing renal impairment in treatment-naive adolescents living with HIV commencing antiretroviral therapy in Zimbabwe	2023	AIDS	0269-9370 1473-5571	37	5	789-794	Byers, B. W. and Drak, D. and Shamu, T. and Chimbetete, C. and Dahwa, R. and Gracey, D. M.	http://www.AIDSonline.com http://ovidsp.ovid.com/ovidweb.cgi?T=JS&PAGE=reference&D=emed25&NEWS=N&AN=2023368097	English		RAYYAN-INCLUSION: {"kibirigedavis"=>"Excluded", "Esther"=>"Excluded", "nanyeenya"=>"Excluded"} | RAYYAN-LABELS: AKI,Out of scope | RAYYAN-EXCLUSION-REASONS: Out of scope,wrong population,Out of Inclusion Criteria	https://dx.doi.org/10.1097/QAD.0000000000003482
rayyan-662646343	Assessing renal impairment in treatment-naÃ¯ve adolescents living with HIV commencing antiretroviral therapy in Zimbabwe	2023	AIDS	0269-9370	37	5	789-794	Byers, Bradley W and Drak, Douglas and Shamu, Tinei and Chimbetete, Cleophas and Dahwa, Rumbidzai and Gracey, David M				RAYYAN-INCLUSION: {"kibirigedavis"=>"Excluded", "Esther"=>"Excluded", "nanyeenya"=>"Excluded"} | RAYYAN-LABELS: AKI,Out of scope | RAYYAN-EXCLUSION-REASONS: Out of scope,wrong outcome,Out of Inclusion Criteria
rayyan-662646344	Assessing renal impairment in treatment-naÃ¯ve adolescents living with HIV commencing antiretroviral therapy in Zimbabwe	2023	AIDS	0269-9370	37	5	789-794	Byers, Bradley W and Drak, Douglas and Shamu, Tinei and Chimbetete, Cleophas and Dahwa, Rumbidzai and Gracey, David M				RAYYAN-INCLUSION: {"kibirigedavis"=>"Excluded", "Esther"=>"Excluded", "nanyeenya"=>"Excluded"} | RAYYAN-LABELS: Out of scope | RAYYAN-EXCLUSION-REASONS: wrong outcome,Out of Inclusion Criteria
rayyan-662646345	Assessing renal impairment in treatment-naive adolescents living with HIV commencing antiretroviral therapy in Zimbabwe	2023	Aids	0269-9370	37	5	789-794	Byers, B. W. and Drak, D. and Shamu, T. and Chimbetete, C. and Dahwa, R. and Gracey, D. M.	<Go to ISI>://WOS:000958331000012			RAYYAN-INCLUSION: {"kibirigedavis"=>"Excluded", "Esther"=>"Excluded", "nanyeenya"=>"Excluded"} | RAYYAN-EXCLUSION-REASONS: background article,wrong publication type	10.1097/qad.0000000000003482
rayyan-662646346	Assessing renal impairment in treatment-naive adolescents living with HIV commencing antiretroviral therapy in Zimbabwe	2023	Aids	0269-9370	37	5	789-794	Byers, B. W. and Drak, D. and Shamu, T. and Chimbetete, C. and Dahwa, R. and Gracey, D. M.	<Go to ISI>://WOS:000958331000012			RAYYAN-INCLUSION: {"kibirigedavis"=>"Excluded", "Esther"=>"Excluded", "nanyeenya"=>"Excluded"} | RAYYAN-EXCLUSION-REASONS: Irrelevant,wrong population,Out of Inclusion Criteria	10.1097/qad.0000000000003482
rayyan-662646347	The Effects of Antivirals for Human Immunodeficiency Virus Treatment on Renal Functions	2022	Mediterranean Journal of Infection Microbes and Antimicrobials	2147-673X	11			Ã‡abalak, M. and Bal, T. and Turgut, F. H.	<Go to ISI>://WOS:000800017500001			RAYYAN-INCLUSION: {"kibirigedavis"=>"Excluded", "Esther"=>"Excluded", "nanyeenya"=>"Excluded"} | RAYYAN-EXCLUSION-REASONS: background article,wrong publication type	10.4274/mjima.galenos.2022.2021.22
rayyan-662646348	Genetic and non-genetic factors influencing efavirenz population pharmacokinetics among human immunodeficiency virus-1-infected children in Ethiopia	2023	CPT: Pharmacometrics and Systems Pharmacology	2163-8306 (electronic) 2163-8306	12	6	783-794	Chala, A. and Kitabi, E. N. and Ahmed, J. H. and Tadesse, B. T. and Chaka, T. E. and Makonnen, E. and Aklillu, E.	http://onlinelibrary.wiley.com/journal/10.1002/(ISSN)2163-8306 http://ovidsp.ovid.com/ovidweb.cgi?T=JS&PAGE=reference&D=emed25&NEWS=N&AN=2022215021	English		RAYYAN-INCLUSION: {"kibirigedavis"=>"Excluded", "Esther"=>"Excluded", "nanyeenya"=>"Excluded"} | RAYYAN-LABELS: Out of scope | RAYYAN-EXCLUSION-REASONS: Out of scope,wrong outcome,Out of Inclusion Criteria	https://dx.doi.org/10.1002/psp4.12951
rayyan-662646349	Dolutegravir twice-daily dosing in children with HIV-associated tuberculosis: a pharmacokinetic and safety study within the open-label, multicentre, randomised, non-inferiority ODYSSEY trial	2022	The Lancet HIV	2352-3018 (electronic) 2352-3018	9	9	e627-e637	Chan, M. K. and Ali, S. and Bollen, P. D. J. and Burger, D. M. and Bwakura-Dangarembizi, M. F. and Ahimbisibwe, G. M. and Ferr and , R. A. and Mehar, A. F. and Abraham, P. and Abrams, E. and Acero, J. and Agaba, G. M. and Ahimbisibwe, G. and Ainebyoona, B. and Akobye, W. and Akhalwaya, Y. and Akoojee, N. and Ali, S. S. and Amuge, P. and Andrea, C. and Munoz Fern and ez, M. A. and Ankunda, R. and …	http://www.journals.elsevier.com/the-lancet-hiv/ http://ovidsp.ovid.com/ovidweb.cgi?T=JS&PAGE=reference&D=emed25&NEWS=N&AN=2019962806	English		RAYYAN-INCLUSION: {"kibirigedavis"=>"Excluded", "Esther"=>"Excluded", "nanyeenya"=>"Excluded"} | RAYYAN-LABELS: Out of scope | RAYYAN-EXCLUSION-REASONS: Irrelevant,wrong outcome,Out of Inclusion Criteria	https://dx.doi.org/10.1016/S2352-3018%2822%2900160-6
rayyan-662646350	Age and diabetes control in an HIV-endemic country: is there an association?	2022	Journal of Endocrinology, Metabolism and Diabetes of South Africa	1608-9677 2220-1009	27	2	49-56	Chetty, R. R. and Pillay, S.	https://www.tandfonline.com/doi/full/10.1080/16089677.2021.2002586 http://ovidsp.ovid.com/ovidweb.cgi?T=JS&PAGE=reference&D=emed24&NEWS=N&AN=2018673976	English		RAYYAN-INCLUSION: {"kibirigedavis"=>"Excluded", "Esther"=>"Excluded", "nanyeenya"=>"Excluded"} | RAYYAN-EXCLUSION-REASONS: background article,wrong publication type	https://dx.doi.org/10.1080/16089677.2021.2002586
rayyan-662646351	Incidence of candidemia and prevalence of azole-resistant candidemia at a tertiary South African hospital - A retrospective laboratory analysis 2016-2020	2022	Southern African Journal of Infectious Diseases	2312-0053 2313-1810	37	1	a326	Chibabhai, V.	https://sajid.co.za/index.php/sajid/article/download/326/859 http://ovidsp.ovid.com/ovidweb.cgi?T=JS&PAGE=reference&D=emed24&NEWS=N&AN=2015741065	English		RAYYAN-INCLUSION: {"kibirigedavis"=>"Excluded", "Esther"=>"Excluded", "nanyeenya"=>"Excluded"} | RAYYAN-LABELS: Out of scope | RAYYAN-EXCLUSION-REASONS: Out of scope,wrong outcome,Out of Inclusion Criteria	https://dx.doi.org/10.4102/sajid.v37i1.326
rayyan-662646352	Assessment of visceral adiposity index and lipid accumulation product index as markers of chronic kidney disease among diabetic and hypertensive patients at the Bamenda Regional Hospital, Cameroon: a cross-sectional study	2022	The Pan African Medical Journal		42			Choumessi, Aphrodite Tchewonpi and Saha, Brice Ulrich Foudjo and Navti, Lifoter Kenneth and Tibi, Ateh Sheron and Njeck, Anweck Thecla and Nantia, Edouard Akono				RAYYAN-INCLUSION: {"kibirigedavis"=>"Excluded", "Esther"=>"Excluded", "nanyeenya"=>"Excluded"} | RAYYAN-LABELS: Out of scope | RAYYAN-EXCLUSION-REASONS: Irrelevant,wrong outcome,Out of Inclusion Criteria
rayyan-662646353	The evolving story of apolipoprotein L1 nephropathy: the end of the beginning	2022	Nature Reviews Nephrology	1759-5061	18	5	307-320	Daneshpajouhnejad, P. and Kopp, J. B. and Winkler, C. A. and Rosenberg, A. Z.	<Go to ISI>://WOS:000761824400004			RAYYAN-INCLUSION: {"kibirigedavis"=>"Excluded", "Esther"=>"Excluded", "nanyeenya"=>"Excluded"} | RAYYAN-LABELS: Out of scope | RAYYAN-EXCLUSION-REASONS: wrong publication type,Out of Inclusion Criteria	10.1038/s41581-022-00538-3
rayyan-662646354	Chronic kidney disease for the primary care clinician	2019	South African Family Practice	2078-6204	61	5	19-23	Davids, MR and Chothia, MY				RAYYAN-INCLUSION: {"kibirigedavis"=>"Excluded", "Esther"=>"Excluded", "nanyeenya"=>"Excluded"} | RAYYAN-LABELS: Out of scope | RAYYAN-EXCLUSION-REASONS: Irrelevant,wrong publication type,Out of Inclusion Criteria
rayyan-662646355	The diagnosis of a sinister sore throat in this collegiate basketball player is no lay up	2022	Clinical Journal of Sport Medicine	1536-3724	32	2	e192-e193	Davis, C. and Tangen, C. and Briskin, S. and Kelly, A. W.	http://ovidsp.ovid.com/ovidweb.cgi?T=JS&PAGE=reference&D=emed23&NEWS=N&AN=637494745	English		RAYYAN-INCLUSION: {"kibirigedavis"=>"Excluded", "Esther"=>"Excluded", "nanyeenya"=>"Excluded"} | RAYYAN-LABELS: Out of scope | RAYYAN-EXCLUSION-REASONS: Irrelevant,Out of scope,wrong population,Out of Inclusion Criteria	https://dx.doi.org/10.1097/JSM.0000000000001017
rayyan-662646356	"Honestly, this problem has affected me a lot": a qualitative exploration of the lived experiences of people with chronic respiratory disease in Sudan and Tanzania	2023	BMC public health	1471-2458 (electronic) 1471-2458	23	1	485	Egere, U. and Shayo, E. H. and Chinouya, M. and Taegtmeyer, M. and Ardrey, J. and Mpagama, S. and Ntinginya, N. E. and Ahmed, R. and Hussein, E. H. and Sony, A. E. and Wingfield, T. and Obasi, A. and Tolhurst, R.	http://ovidsp.ovid.com/ovidweb.cgi?T=JS&PAGE=reference&D=emed25&NEWS=N&AN=640583893	English		RAYYAN-INCLUSION: {"kibirigedavis"=>"Excluded", "Esther"=>"Excluded", "nanyeenya"=>"Excluded"} | RAYYAN-LABELS: Out of scope | RAYYAN-EXCLUSION-REASONS: Irrelevant,wrong outcome,Out of Inclusion Criteria	https://dx.doi.org/10.1186/s12889-023-15368-6
rayyan-662646357	Sonographic appearances of the kidneys and correlation with CD4 count and viral load in adult HIV/AIDS patients in a rural-based infectious disease hospital in sub-saharan Africa	2023	Journal of HIV for Clinical and Scientific Research		10	1	006-029	Ehi-Imuse, AJ and Adeyekun, AA and Irabor, PFI and Azubike, CO and Izevbekhai, SO				RAYYAN-INCLUSION: {"kibirigedavis"=>"Excluded", "Esther"=>"Excluded", "nanyeenya"=>"Excluded"} | RAYYAN-LABELS: AKI,Out of scope | RAYYAN-EXCLUSION-REASONS: Out of scope,wrong outcome,Out of Inclusion Criteria
rayyan-662646358	Prevalence of Chronic Kidney Disease in ART-NaÃ¯ve Patients in Southern Nigeria: Need for Creatinine Assay	2023	Journal of Advances in Medicine and Medical Research	2456-8899	35	19	45-52	Ekanem, Anyiekere M and Motilewa, Olugbemi O and Ibara, Mfon and Bassey, Emem and Onukak, Asukwo and Ekrikpo, Udeme E				RAYYAN-INCLUSION: {"kibirigedavis"=>"Excluded", "Esther"=>"Excluded", "nanyeenya"=>"Excluded"} | RAYYAN-LABELS: AKI,Out of scope | RAYYAN-EXCLUSION-REASONS: Out of scope,wrong population,Out of Inclusion Criteria
rayyan-662646359	Histoplasmosis in African children: clinical features, diagnosis and treatment	2022	Therapeutic Advances in Infectious Disease	2049-9361 2049-937X	9			Ekeng, B. E. and Edem, K. and Akintan, P. and Oladele, R. O.	http://tai.sagepub.com/ http://ovidsp.ovid.com/ovidweb.cgi?T=JS&PAGE=reference&D=emed24&NEWS=N&AN=2014805182	English		RAYYAN-INCLUSION: {"kibirigedavis"=>"Excluded", "Esther"=>"Excluded", "nanyeenya"=>"Excluded"} | RAYYAN-LABELS: AKI,Out of scope | RAYYAN-EXCLUSION-REASONS: Out of scope,wrong outcome,Out of Inclusion Criteria	https://dx.doi.org/10.1177/20499361211068592
rayyan-662646360	WCN23-0572 Chronic kidney disease and associated risk factors in rural South Africa - a population-based cohort study	2023	Kidney International Reports	2468-0249	8	3	S173	Fabian, J. and Gondwe, M. and Mayindi, N. and Chipungu, S. and Wade, A. and Gaylard, P. and Gomez-Olive, F. X. and George, J. and Winkler, C. and Tomlinson, L. and Naicker, S.	http://ovidsp.ovid.com/ovidweb.cgi?T=JS&PAGE=reference&D=emed25&NEWS=N&AN=2023252770	English		RAYYAN-INCLUSION: {"kibirigedavis"=>"Excluded", "Esther"=>"Excluded", "nanyeenya"=>"Excluded"} | RAYYAN-LABELS: Out of scope | RAYYAN-EXCLUSION-REASONS: wrong outcome,Out of Inclusion Criteria	https://dx.doi.org/10.1016/j.ekir.2023.02.389
rayyan-662646361	Syphilis as the great mimicker: A case of full-house pattern membranous nephropathy	2024	Nephrology	1320-5358 1440-1797	29	1	18-20	Fan, S. L. and L and gren, A. and Ruderman, I.	http://onlinelibrary.wiley.com/journal/10.1111/(ISSN)1440-1797 http://ovidsp.ovid.com/ovidweb.cgi?T=JS&PAGE=reference&D=emexb&NEWS=N&AN=2025458394	English		RAYYAN-INCLUSION: {"kibirigedavis"=>"Excluded", "Esther"=>"Excluded", "nanyeenya"=>"Excluded"} | RAYYAN-EXCLUSION-REASONS: background article,wrong publication type	https://dx.doi.org/10.1111/nep.14240
rayyan-662646362	Epidemiology of Respiratory Syncytial Virus-Associated Acute Lower Respiratory Tract Infection among Hospitalized Under-5s in Northwestern Nigeria	2023	Journal of Pediatric Infectious Diseases	1305-7707 1305-7693	18	2	101-106	Garba, M. A. and Giwa, F. J. and Adelaiye, H. and Olorukooba, A. A. and Abdullahi, F. and Makarfi, H. and Lowensteyn, Y. and Bont, L. and Abdurraheem, F. and Uudu, E. and Mudasir, H. and Mazur, N. I.	https://www.thieme-connect.com/products/ejournals/journal/10.1055/s-00029028 http://ovidsp.ovid.com/ovidweb.cgi?T=JS&PAGE=reference&D=emed25&NEWS=N&AN=2022890204	English		RAYYAN-INCLUSION: {"kibirigedavis"=>"Excluded", "Esther"=>"Excluded", "nanyeenya"=>"Excluded"} | RAYYAN-EXCLUSION-REASONS: Irrelevant,wrong population,Out of Inclusion Criteria	https://dx.doi.org/10.1055/s-0042-1760446
rayyan-662646363	Causes and outcome of acute kidney injury amongst adults patients in two hospitals of different category in Cameroon; a 5 year retrospective comparative study	2022	BMC Nephrology	1471-2369 (electronic) 1471-2369	23	1	364	Georges, T. D. and Marie-Patrice, H. and Ingrid, T. S. and Mbua, R. G. and Hermine, F. M. and Gloria, A.	https://bmcnephrol.biomedcentral.com/ http://ovidsp.ovid.com/ovidweb.cgi?T=JS&PAGE=reference&D=emed25&NEWS=N&AN=2020105095	English		RAYYAN-INCLUSION: {"kibirigedavis"=>"Excluded", "Esther"=>"Excluded", "nanyeenya"=>"Excluded"} | RAYYAN-EXCLUSION-REASONS: background article,wrong publication type	https://dx.doi.org/10.1186/s12882-022-02992-4
rayyan-662646364	Human urogenital schistosomiasis in west and sub-saharan africa migrants in sardinia, italy: A retrospective monocentric study	2022	Journal of Infection in Developing Countries	2036-6590 1972-2680	16	8	1359-1363	Geremia, N. and Vito, A. D. and Lai, V. and Fiore, V. and Princic, E. and Rappelli, P. and Madeddu, G. and Babudieri, S.	https://jidc.org/index.php/journal/article/view/15492 http://ovidsp.ovid.com/ovidweb.cgi?T=JS&PAGE=reference&D=emed24&NEWS=N&AN=2020230636	English		RAYYAN-INCLUSION: {"kibirigedavis"=>"Excluded", "Esther"=>"Excluded", "nanyeenya"=>"Excluded"} | RAYYAN-LABELS: Out of scope | RAYYAN-EXCLUSION-REASONS: Out of scope,wrong outcome,Out of Inclusion Criteria	https://dx.doi.org/10.3855/jidc.15492
rayyan-662646365	Hepatic Vitamin A Concentrations and Association with Infectious Causes of Child Death	2024	Journal of Pediatrics	0022-3476 1097-6833	265		113816	Gupta, P. M. and Madewell, Z. J. and Gannon, B. M. and Grahn, M. and Akelo, V. and Onyango, D. and Mahtab, S. and Madhi, S. A. and Giri, J. and Blau, D. M. and Ramakrishnan, U. and Stein, A. D. and Whitney, C. G. and Young, M. F. and Tanumihardjo, S. A. and Suchdev, P. S.	https://www.sciencedirect.com/science/journal/00223476 http://ovidsp.ovid.com/ovidweb.cgi?T=JS&PAGE=reference&D=emexb&NEWS=N&AN=2028719856	English		RAYYAN-INCLUSION: {"kibirigedavis"=>"Excluded", "Esther"=>"Excluded", "nanyeenya"=>"Excluded"} | RAYYAN-LABELS: Out of scope | RAYYAN-EXCLUSION-REASONS: Irrelevant,wrong outcome,Out of Inclusion Criteria	https://dx.doi.org/10.1016/j.jpeds.2023.113816
rayyan-662646366	Mapping age- and sex-specific HIV prevalence in adults in sub-Saharan Africa, 2000-2018	2022	BMC Med	1741-7015	20	1	488	Haeuser, E. and Serfes, A. L. and Cork, M. A. and Yang, M. and Abbastabar, H. and Abhilash, E. S. and Adabi, M. and Adebayo, O. M. and Adekanmbi, V. and Adeyinka, D. A. and Afzal, S. and Ahinkorah, B. O. and Ahmadi, K. and Ahmed, M. B. and Akalu, Y. and Akinyemi, R. O. and Akunna, C. J. and Alahdab, F. and Alanezi, F. M. and Alanzi, T. M. and Alene, K. A. and Alhassan, R. K. and Alipour, V. and A…		eng		S Afzal reports leadership or fiduciary role in other board, society, committee or advocacy group, unpaid, with the Pakistan society of Community Medicine & Public Health, the Pakistan Association of Medical Editors, and the Pakistan Society of Medical Infectious Diseases, all outside the submitted work. R Ancuceanu reports 5 payment or honoraria for lectures, presentations, speakers bureaus, man…	10.1186/s12916-022-02639-z
rayyan-662646367	WCN23-0381 Tenofovir-induced kidney tubular dysfunction and its risk factors among HIV-positive adults in South-Western Nigeria	2023	Kidney International Reports	2468-0249	8	3	S115	Hassan, M. and Duarte, R. and Mabayoje, V. and Dickens, C. and Dix-Peek, T. and Lasisi, A. and Naicker, S.	http://ovidsp.ovid.com/ovidweb.cgi?T=JS&PAGE=reference&D=emed25&NEWS=N&AN=2023252466	English		RAYYAN-INCLUSION: {"kibirigedavis"=>"Excluded", "Esther"=>"Excluded", "nanyeenya"=>"Excluded"} | RAYYAN-LABELS: Out of scope | RAYYAN-EXCLUSION-REASONS: wrong publication type,Out of Inclusion Criteria	https://dx.doi.org/10.1016/j.ekir.2023.02.257
rayyan-662646368	Drug-Resistant TB, HIV and COVID-19 Co-Infection: Case Reviews from Kwa-Zulu Natal, South Africa	2023	Infection and Drug Resistance	1178-6973 (electronic) 1178-6973	16		7663-7670	Hassan-Moosa, R. and Motsomi, K. W. and Narasimmulu, R. and Sivro, A. and Naidu, K. K. and Kharsany, A. B. M. and Samsunder, N. and Perumal, R. and Naidoo, K.	https://www.dovepress.com/getfile.php?fileID=95304 http://ovidsp.ovid.com/ovidweb.cgi?T=JS&PAGE=reference&D=emexb&NEWS=N&AN=2026993062	English		RAYYAN-INCLUSION: {"kibirigedavis"=>"Excluded", "Esther"=>"Excluded", "nanyeenya"=>"Excluded"} | RAYYAN-LABELS: Out of scope | RAYYAN-EXCLUSION-REASONS: Irrelevant,wrong publication type,Out of Inclusion Criteria	https://dx.doi.org/10.2147/IDR.S433695
rayyan-662646369	Bone mineral density, nutrient intake, and physical activity among young women from Uganda	2022	Arch Osteoporos		17	1	134	Heffron, R. and Muwonge, T. R. and Boyer, J. and Matovu, F. and Zia, Y. and Bagaya, M. and Ssebuliba, T. and Morrison, S. and Bambia, F. and Nsubuga, R. and Badaru, J. and Stein, G. and Mugwanya, K. K. and Wyatt, C. and Baeten, J. M. and Yin, M. T. and Mujugira, A.		eng		RAYYAN-INCLUSION: {"kibirigedavis"=>"Excluded", "Esther"=>"Excluded", "nanyeenya"=>"Excluded"} | RAYYAN-LABELS: Out of scope | RAYYAN-EXCLUSION-REASONS: Irrelevant,Out of scope,wrong population,Out of Inclusion Criteria	10.1007/s11657-022-01155-0
rayyan-662646370	Chronic kidney disease among children living with the human immunodeficiency virus in sub-Saharan Africa	2022	Journal of Clinical Virology Plus	2667-0380	2	4	100123	Imani, Peace D and Elyanu, Peter J and Wanless, R Sebastian and Perry, Sarah H and Katembo, Kanyam and a and Lukhele, Bhekumusa and Steffy, Teresa and Seetane, Tumelo and Thahane, Lineo and Haq, Heather				RAYYAN-INCLUSION: {"kibirigedavis"=>"Excluded", "Esther"=>"Excluded", "nanyeenya"=>"Excluded"} | RAYYAN-LABELS: Out of scope | RAYYAN-EXCLUSION-REASONS: Irrelevant,wrong outcome,Out of Inclusion Criteria
rayyan-662646371	Chronic kidney disease among children living with the human immunodeficiency virus in sub-Saharan Africa	2022	Journal of Clinical Virology Plus	2667-0380	2	4	100123	Imani, Peace D and Elyanu, Peter J and Wanless, R Sebastian and Perry, Sarah H and Katembo, Kanyam and a and Lukhele, Bhekumusa and Steffy, Teresa and Seetane, Tumelo and Thahane, Lineo and Haq, Heather				RAYYAN-INCLUSION: {"kibirigedavis"=>"Excluded", "Esther"=>"Excluded", "nanyeenya"=>"Excluded"} | RAYYAN-LABELS: AKI,Out of scope | RAYYAN-EXCLUSION-REASONS: Out of scope,wrong outcome,Out of Inclusion Criteria
rayyan-662646372	Chronic kidney disease among children living with the human immunodeficiency virus in sub-Saharan Africa	2022	Journal of Clinical Virology Plus	2667-0380	2	4	100123	Imani, Peace D and Elyanu, Peter J and Wanless, R Sebastian and Perry, Sarah H and Katembo, Kanyam and a and Lukhele, Bhekumusa and Steffy, Teresa and Seetane, Tumelo and Thahane, Lineo and Haq, Heather				RAYYAN-INCLUSION: {"kibirigedavis"=>"Excluded", "Esther"=>"Excluded", "nanyeenya"=>"Excluded"} | RAYYAN-LABELS: AKI,Out of scope | RAYYAN-EXCLUSION-REASONS: Out of scope,wrong population,Out of Inclusion Criteria
rayyan-662646373	Chronic kidney disease among children living with the human immunodeficiency virus in sub-Saharan Africa	2022	Journal of Clinical Virology Plus	2667-0380 (electronic) 2667-0380	2	4	100123	Imani, P. D. and Elyanu, P. J. and Wanless, R. S. and Perry, S. H. and Katembo, K. and Lukhele, B. and Steffy, T. and Seetane, T. and Thahane, L. and Haq, H. and Bell, C. S. and Srivaths, P. and Braun, M. C.	https://www.journals.elsevier.com/journal-of-clinical-virology-plus http://ovidsp.ovid.com/ovidweb.cgi?T=JS&PAGE=reference&D=emed25&NEWS=N&AN=2021405872	English		RAYYAN-INCLUSION: {"kibirigedavis"=>"Excluded", "Esther"=>"Excluded", "nanyeenya"=>"Excluded"} | RAYYAN-LABELS: AKI,Out of scope | RAYYAN-EXCLUSION-REASONS: Out of scope,wrong outcome,Out of Inclusion Criteria	https://dx.doi.org/10.1016/j.jcvp.2022.100123
rayyan-662646374	Chronic kidney disease among children living with the human immunodeficiency virus in sub-Saharan Africa	2022	Journal of Clinical Virology Plus	2667-0380	2	4		Imani, P. D. and Elyanu, P. J. and Wanless, R. S. and Perry, S. H. and Katembo, K. and Lukhele, B. and Steffy, T. and Seetane, T. and Thahane, L. and Haq, H. and Bell, C. S. and Srivaths, P. and Braun, M. C.	<Go to ISI>://WOS:000904598400006			RAYYAN-INCLUSION: {"kibirigedavis"=>"Excluded", "Esther"=>"Excluded", "nanyeenya"=>"Excluded"} | RAYYAN-LABELS: Out of scope | RAYYAN-EXCLUSION-REASONS: wrong outcome,Out of Inclusion Criteria	10.1016/j.jcvp.2022.100123
rayyan-662646375	Renal Impairment Impact and Survival Analysis in a Romanian Cohort of HIV-1(F1)-Infected Children and Adolescents	2023	Life-Basel		13	4		Isac, R. and Costa, R. and Fr and es, M. and Lazureanu, V. E. and Stroescu, R. F. and Steflea, R. M. and Bagiu, I. C. and Horhat, F. G. and Chicin, G. N. and Roberta, A. C. and Cornelia, P. A. and Doros, G. and Gafencu, M.	<Go to ISI>://WOS:000977446800001			RAYYAN-INCLUSION: {"kibirigedavis"=>"Excluded", "Esther"=>"Excluded", "nanyeenya"=>"Excluded"} | RAYYAN-EXCLUSION-REASONS: background article,wrong publication type	10.3390/life13040888
rayyan-662646376	Lamivudine and Emtricitabine Dosing Proposal for Children with HIV and Chronic Kidney Disease, Supported by Physiologically Based Pharmacokinetic Modelling	2023	Pharmaceutics	1999-4923	15	5	1424	Jacobs, Tom G and de Hoop-Sommen, Marika A and Nieuwenstein, Thomas and van der Heijden, Joyce EM and de Wildt, Saskia N and Burger, David M and Colbers, Angela and Freriksen, Jolien JM				RAYYAN-INCLUSION: {"kibirigedavis"=>"Excluded", "Esther"=>"Excluded", "nanyeenya"=>"Excluded"} | RAYYAN-EXCLUSION-REASONS: Irrelevant,wrong population,Out of Inclusion Criteria
rayyan-662646377	Undiagnosed comorbidities among individuals hospitalised with COVID-19 in South African public hospitals	2022	South African Medical Journal	0256-9574 2078-5135	112	9	747-752	Jassat, W. and Mudara, C. and Vika, C. and Dryden, M. and Masha, M. and Arendse, T. and Groome, M. J. and Moultrie, H. and Ismail, F. and Mvusi, L. and Singh, S. and Sayed, B. and Parker, A. and Black, J. and Potgieter, S. and Cohen, C. and Blumberg, L.	https://samajournals.co.za/index.php/samj/article/view/124 http://ovidsp.ovid.com/ovidweb.cgi?T=JS&PAGE=reference&D=emed24&NEWS=N&AN=2020563393	English		RAYYAN-INCLUSION: {"kibirigedavis"=>"Excluded", "Esther"=>"Excluded", "nanyeenya"=>"Excluded"} | RAYYAN-EXCLUSION-REASONS: background article,wrong publication type	https://dx.doi.org/10.7196/SAMJ.2022.v112i9.16417
rayyan-662646378	Safety of Praziquantel and Albendazole Coadministration for the Control and Elimination of Schistosomiasis and Soil-Transmitted Helminths Among Children in Rwanda: An Active Surveillance Study	2022	Drug Safety	0114-5916 1179-1942	45	8	909-922	Kabatende, J. and Barry, A. and Mugisha, M. and Ntirenganya, L. and Bergman, U. and Bienvenu, E. and Aklillu, E.	http://rd.springer.com/journal/40264 http://ovidsp.ovid.com/ovidweb.cgi?T=JS&PAGE=reference&D=emed24&NEWS=N&AN=2018259897	English		RAYYAN-INCLUSION: {"kibirigedavis"=>"Excluded", "Esther"=>"Excluded", "nanyeenya"=>"Excluded"} | RAYYAN-LABELS: Out of scope | RAYYAN-EXCLUSION-REASONS: Out of scope,wrong outcome,Out of Inclusion Criteria	https://dx.doi.org/10.1007/s40264-022-01201-3
rayyan-662646379	<i>APOL1</i> Renal Risk Variants and Kidney Function in HIV-1-Infected People From Sub-Saharan Africa	2022	Kidney International Reports	2468-0249	7	3	483-493	Kabore, N. F. and Cournil, A. and Poda, A. and Ciaffi, L. and Binns-Roemer, E. and David, V. and Eymard-Duvernay, S. and Zoungrana, J. and Semde, A. and Sawadogo, A. B. and Koulla-Shiro, S. and Kouanfack, C. and Ngom-Gueye, N. F. and Meda, N. and Winkler, C. and Limou, S.	<Go to ISI>://WOS:000819811000019			RAYYAN-INCLUSION: {"kibirigedavis"=>"Excluded", "Esther"=>"Excluded", "nanyeenya"=>"Excluded"} | RAYYAN-LABELS: Out of scope | RAYYAN-EXCLUSION-REASONS: Irrelevant,wrong outcome,Out of Inclusion Criteria	10.1016/j.ekir.2021.10.009
rayyan-662646380	POS-022 ACUTE TUBULO-INTERSTITIAL NEPHRITIS WITH EOSINOPHILS, SUSPECTED TO BE DRUG-INDUCED, AS SEEN ON NATIVE KIDNEY BIOPSIES: 10-YEAR EXPERIENCE FROM AN INDEPENDENT CENTRAL PATHOLOGY LABORATORY IN KENYA	2022	Kidney International Reports	2468-0249	7	2	S9	Kalebi, A.	http://ovidsp.ovid.com/ovidweb.cgi?T=JS&PAGE=reference&D=emed23&NEWS=N&AN=2016904240	English		RAYYAN-INCLUSION: {"kibirigedavis"=>"Excluded", "Esther"=>"Excluded", "nanyeenya"=>"Excluded"} | RAYYAN-LABELS: Out of scope | RAYYAN-EXCLUSION-REASONS: wrong publication type,Out of Inclusion Criteria	https://dx.doi.org/10.1016/j.ekir.2022.01.030
rayyan-662646381	Pediatric Nephrology in Low Resource Countriesâ€”Challenges and Opportunities	2023	Current Pediatrics Reports	2167-4841			2024-08-01	Kamath, Nivedita and Felix, Melvin Bonilla				RAYYAN-INCLUSION: {"kibirigedavis"=>"Excluded", "Esther"=>"Excluded", "nanyeenya"=>"Excluded"} | RAYYAN-LABELS: Out of scope | RAYYAN-EXCLUSION-REASONS: Irrelevant,wrong publication type,Out of Inclusion Criteria
rayyan-662646382	Characteristics and outcomes of an international cohort of 600 000 hospitalized patients with COVID-19	2023	International Journal of Epidemiology	0300-5771 1464-3685	52	2	355-376	Kartsonaki, C. and Baillie, J. K. and Barrio, N. G. and Baruch, J. and Beane, A. and Blumberg, L. and Bozza, F. and Broadley, T. and Burrell, A. and Carson, G. and Citarella, B. W. and Dagens, A. and Dankwa, E. A. and Donnelly, C. A. and Dunning, J. and Elotmani, L. and Escher, M. and Farshait, N. and Goffard, J. C. and Goncalves, B. P. and Hall, M. and Hashmi, M. and Heng, B. S. L. and Ho, A. an…	http://ije.oxfordjournals.org/ http://ovidsp.ovid.com/ovidweb.cgi?T=JS&PAGE=reference&D=emexa&NEWS=N&AN=2024659884	English		RAYYAN-INCLUSION: {"kibirigedavis"=>"Excluded", "Esther"=>"Excluded", "nanyeenya"=>"Excluded"} | RAYYAN-LABELS: Out of scope | RAYYAN-EXCLUSION-REASONS: Irrelevant,Out of scope,wrong population,Out of Inclusion Criteria	https://dx.doi.org/10.1093/ije/dyad012
rayyan-662646383	Factors Associated with Poor Treatment Outcome among Hospitalized COVID-19 Patients in South Central, Ethiopia	2022	BioMed Research International	2314-6133 2314-6141	2022		4551132	Kaso, A. W. and Hareru, H. E. and Kaso, T. and Agero, G.	http://www.hindawi.com/journals/biomed/ http://ovidsp.ovid.com/ovidweb.cgi?T=JS&PAGE=reference&D=emed24&NEWS=N&AN=2017200484	English		RAYYAN-INCLUSION: {"kibirigedavis"=>"Excluded", "Esther"=>"Excluded", "nanyeenya"=>"Excluded"} | RAYYAN-LABELS: Out of scope | RAYYAN-EXCLUSION-REASONS: Irrelevant,wrong outcome,Out of Inclusion Criteria	https://dx.doi.org/10.1155/2022/4551132
rayyan-662646384	COVID-19 among adults living with HIV: correlates of mortality among public sector healthcare users in Western Cape, South Africa	2023	Journal of the International AIDS Society	1758-2652 (electronic) 1758-2652	26	6	e26104	Kassanjee, R. and Davies, M. A. and Ngwenya, O. and Osei-Yeboah, R. and Jacobs, T. and Morden, E. and Timmerman, V. and Britz, S. and Mendelson, M. and Taljaard, J. and Riou, J. and Boulle, A. and Tiffin, N. and Zinyakatira, N.	http://onlinelibrary.wiley.com/journal/10.7448/(ISSN)1758-2652 http://ovidsp.ovid.com/ovidweb.cgi?T=JS&PAGE=reference&D=emed25&NEWS=N&AN=2023923036	English		RAYYAN-INCLUSION: {"kibirigedavis"=>"Excluded", "Esther"=>"Excluded", "nanyeenya"=>"Excluded"} | RAYYAN-LABELS: AKI,Out of scope | RAYYAN-EXCLUSION-REASONS: Out of scope,wrong outcome,Out of Inclusion Criteria	https://dx.doi.org/10.1002/jia2.26104
rayyan-662646385	Genetics in chronic kidney disease: conclusions from a Kidney Disease: Improving Global Outcomes (KDIGO) Controversies Conference	2022	Kidney International	0085-2538	101	6	1126-1141	KÃ¶ttgen, A. and Cornec-Le Gall, E. and Halbritter, J. and Kiryluk, K. and Mallett, A. J. and Parekh, R. S. and Rasouly, H. M. and Sampson, M. G. and Tin, A. and Antignac, C. and Ars, E. and Bergmann, C. and Bleyer, A. J. and Bockenhauer, D. and Devuyst, O. and Florez, J. C. and Fowler, K. J. and Franceschini, N. and Fukagawa, M. and Gale, D. P. and Gbadegesin, R. A. and Goldstein, D. B. and Gram…	<Go to ISI>://WOS:000832705700007			RAYYAN-INCLUSION: {"kibirigedavis"=>"Excluded", "Esther"=>"Excluded", "nanyeenya"=>"Excluded"} | RAYYAN-LABELS: AKI,Out of scope | RAYYAN-EXCLUSION-REASONS: Out of scope,wrong population,Out of Inclusion Criteria	10.1016/j.kint.2022.03.019
rayyan-662646386	Clinical characteristics and outcome of the first 200 patients hospitalized with Coronavirus disease-2019 at a treatment center in Abuja, Nigeria: a retrospective study	2022	Pan African Medical Journal	1937-8688 (electronic) 1937-8688	41		118	Kwaghe, V. G. and Habib, Z. G. and Akor, A. A. and Thairu, Y. and Bawa, A. and Adebayo, F. O. and Kwaghe, A. V. and Usman, G. and Idoko, G. and Oluseugun, A. and Ekele, B. A.	https://www.panafrican-med-journal.com/content/article/41/118/full/ http://ovidsp.ovid.com/ovidweb.cgi?T=JS&PAGE=reference&D=emed24&NEWS=N&AN=2016150590	English		RAYYAN-INCLUSION: {"kibirigedavis"=>"Excluded", "Esther"=>"Excluded", "nanyeenya"=>"Excluded"} | RAYYAN-LABELS: AKI,Out of scope | RAYYAN-EXCLUSION-REASONS: Out of scope,wrong outcome,Out of Inclusion Criteria	https://dx.doi.org/10.11604/pamj.2022.41.118.26594
rayyan-662646387	Effect of HIV on mortality among hospitalised patients in South Africa	2023	Southern African Journal of HIV Medicine	1608-9693 2078-6751	24	1	a1477	Lamprecht, D. J. and Martinson, N. and Variava, E.	https://sajhivmed.org.za/index.php/hivmed/article/view/1477/3033 http://ovidsp.ovid.com/ovidweb.cgi?T=JS&PAGE=reference&D=emed25&NEWS=N&AN=2024972757	English		RAYYAN-INCLUSION: {"kibirigedavis"=>"Excluded", "Esther"=>"Excluded", "nanyeenya"=>"Excluded"} | RAYYAN-LABELS: Out of scope | RAYYAN-EXCLUSION-REASONS: wrong outcome,Out of Inclusion Criteria	https://dx.doi.org/10.4102/sajhivmed.v24i1.1477
rayyan-662646388	A scoping review of lung function in children and adolescents living with HIV in the era of antiretroviral treatment	2023	Pediatric Pulmonology	8755-6863	58	5	1344-1354	Liu, J. B. and Maleche-Obimbo, E. and Shanthikumar, S. and Graham, S. M.	<Go to ISI>://WOS:000954417000001			RAYYAN-INCLUSION: {"kibirigedavis"=>"Excluded", "Esther"=>"Excluded", "nanyeenya"=>"Excluded"} | RAYYAN-EXCLUSION-REASONS: background article,wrong publication type	10.1002/ppul.26365
rayyan-662646389	Changing Characteristics Among In-Hospital HIV Deaths: An 11-Year Retrospective Review of a Regional Hospital in South Africa	2023	Journal of Acquired Immune Deficiency Syndromes	1525-4135 1944-7884	94	3	185-189	Lombardo, A. R. and Materi, J. and Caturegli, G. and Milovanovic, M. and Martinson, N. and Calver, A. and Nonyane, B. A. S. and Golub, J. and Hoffmann, C. J. and Variava, E.	http://journals.lww.com/jaids/pages/default.aspx http://ovidsp.ovid.com/ovidweb.cgi?T=JS&PAGE=reference&D=emexb&NEWS=N&AN=2028799063	English		RAYYAN-INCLUSION: {"kibirigedavis"=>"Excluded", "Esther"=>"Excluded", "nanyeenya"=>"Excluded"} | RAYYAN-EXCLUSION-REASONS: Irrelevant,wrong population,Out of Inclusion Criteria	https://dx.doi.org/10.1097/QAI.0000000000003249
rayyan-662646390	PHASE IIA TRIAL of ISLATRAVIR QM for HIV PrEP: WEEK 24 METABOLIC and RENAL OUTCOMES	2022	Topics in Antiviral Medicine	2161-5853	30	1	32-33	MacDonald, P. J. and Riddler, S. A. and Badal-Faesen, S. and Schwartz, H. and Lombaard, J. and Caraco, Y. and Peer, A. and McMullan, C. and Kaufman, K. D. and Homony, B. and Nedrow, K. and Teal, V. and Robertson, M. N. and Plank, R. M.	https://120qrk11gh163n79gg1cg656-wpengine.netdna-ssl.com/wp-content/uploads/2022/03/march-2022.pdf http://ovidsp.ovid.com/ovidweb.cgi?T=JS&PAGE=reference&D=emed23&NEWS=N&AN=638148978	English		RAYYAN-INCLUSION: {"kibirigedavis"=>"Excluded", "Esther"=>"Excluded", "nanyeenya"=>"Excluded"} | RAYYAN-EXCLUSION-REASONS: background article,wrong publication type
rayyan-662646391	PHASE i TRIAL of SUBCUTANEOUSLY ADMINISTERED VRC07-523LS and PGT121	2022	Topics in Antiviral Medicine	2161-5853	30	1	345	Mahomed, S. and Garrett, N. and Capparelli, E. and Osman, F. and Gengiah, T. and Archary, D. and Baxter, C. and Moore, P. and Karim, Q. A. and Barouch, D. and Fast, P. E. and Mascola, J. R. and Ledgerwood, J. E. and Morris, L. and Abdool Karim, S. S.	https://120qrk11gh163n79gg1cg656-wpengine.netdna-ssl.com/wp-content/uploads/2022/03/march-2022.pdf http://ovidsp.ovid.com/ovidweb.cgi?T=JS&PAGE=reference&D=emed23&NEWS=N&AN=638149157	English		RAYYAN-INCLUSION: {"kibirigedavis"=>"Excluded", "Esther"=>"Excluded", "nanyeenya"=>"Excluded"} | RAYYAN-LABELS: Out of scope | RAYYAN-EXCLUSION-REASONS: Out of scope,wrong outcome,Out of Inclusion Criteria
rayyan-662646392	PHASE 1 TRIAL OF CAP256V2LS AND VRC07-523LS ANTIBODIES AMONG WOMEN IN SOUTH AFRICA	2023	Topics in Antiviral Medicine	2161-5853	31	2	395	Mahomed, S. and Garrett, N. and Capparelli, E. and Osman, F. and Mkhize, N. N. and Archary, D. and Serebryannyy, L. and Castro, M. and McDermott, A. B. and Carlton, K. and Moore, P. L. and Morris, L. and Karim, Q. A. and Mascola, J. R. and Karim, S. S. A.	https://www.iasusa.org/wp-content/uploads/2023/04/april-2023.pdf http://ovidsp.ovid.com/ovidweb.cgi?T=JS&PAGE=reference&D=emed25&NEWS=N&AN=641190668	English		RAYYAN-INCLUSION: {"kibirigedavis"=>"Excluded", "Esther"=>"Excluded", "nanyeenya"=>"Excluded"} | RAYYAN-LABELS: Out of scope | RAYYAN-EXCLUSION-REASONS: Irrelevant,wrong outcome,Out of Inclusion Criteria
rayyan-662646393	Safety and pharmacokinetics of escalating doses of neutralising monoclonal antibody CAP256V2LS administered with and without VRC07-523LS in HIV-negative women in South Africa (CAPRISA 012B): a phase 1, dose-escalation, randomised controlled trial	2023	The Lancet HIV	2352-3018 (electronic) 2352-3018	10	4	e230-e243	Mahomed, S. and Garrett, N. and Capparelli, E. V. and Osman, F. and Mkhize, N. N. and Harkoo, I. and Gengiah, T. N. and Mansoor, L. E. and Baxter, C. and Archary, D. and Yende-Zuma, N. and Samsunder, N. and Carlton, K. and Narpala, S. and McDermott, A. B. and Doria-Rose, N. A. and Moore, P. L. and Morris, L. and Abdool Karim, Q. and Mascola, J. R. and Abdool Karim, S. S.	http://www.journals.elsevier.com/the-lancet-hiv/ http://ovidsp.ovid.com/ovidweb.cgi?T=JS&PAGE=reference&D=emed25&NEWS=N&AN=2023575480	English		RAYYAN-INCLUSION: {"kibirigedavis"=>"Excluded", "Esther"=>"Excluded", "nanyeenya"=>"Excluded"} | RAYYAN-LABELS: Out of scope | RAYYAN-EXCLUSION-REASONS: wrong publication type,Out of Inclusion Criteria	https://dx.doi.org/10.1016/S2352-3018%2823%2900003-6
rayyan-662646394	Hypoalbuminaemia in orthopaedic trauma patients in a rural hospital in South Africa	2022	International Orthopaedics	0341-2695 1432-5195	46	1	37-42	Maimin, D. G. and Laubscher, M. and Maqungo, S. and Marais, L. C.	https://link.springer.de/link/service/journals/00264/index.htm http://ovidsp.ovid.com/ovidweb.cgi?T=JS&PAGE=reference&D=emed24&NEWS=N&AN=2011115258	English		RAYYAN-INCLUSION: {"kibirigedavis"=>"Excluded", "Esther"=>"Excluded", "nanyeenya"=>"Excluded"} | RAYYAN-LABELS: Out of scope | RAYYAN-EXCLUSION-REASONS: Irrelevant,wrong publication type,Out of Inclusion Criteria	https://dx.doi.org/10.1007/s00264-021-05022-4
rayyan-662646395	Burden of Paediatric Kidney Diseases in a Tertiary Care Hospital in Harare, Zimbabwe	2023	Clinical Medicine Insights-Pediatrics	1179-5565	17			Mak and a-Charambira, P. D. and Mujuru, H. A. and Ticklay, I. and Muchemwa, L.	<Go to ISI>://WOS:001041131200001			RAYYAN-INCLUSION: {"kibirigedavis"=>"Excluded", "Esther"=>"Excluded", "nanyeenya"=>"Excluded"} | RAYYAN-LABELS: Out of scope | RAYYAN-EXCLUSION-REASONS: Irrelevant,Out of scope,wrong population,Out of Inclusion Criteria	10.1177/11795565231188940
rayyan-662646396	<i>APOL1</i> Renal Risk Variants and Sickle Cell Trait Associations With Reduced Kidney Function in a Large Congolese Population-Based Study	2022	Kidney International Reports	2468-0249	7	3	474-482	Masimango, M. I. and Jadoul, M. and Binns-Roemer, E. A. and David, V. A. and Sumaili, E. K. and Winkler, C. A. and Limou, S.	<Go to ISI>://WOS:000819811000018			RAYYAN-INCLUSION: {"kibirigedavis"=>"Excluded", "Esther"=>"Excluded", "nanyeenya"=>"Excluded"} | RAYYAN-LABELS: Out of scope | RAYYAN-EXCLUSION-REASONS: Irrelevant,wrong outcome,Out of Inclusion Criteria	10.1016/j.ekir.2021.09.018
rayyan-662646397	Pharmacokinetics of Antimicrobials in Children with Emphasis on Challenges Faced by Low and Middle Income Countries, a Clinical Review	2022	Antibiotics	2079-6382	12	1	17	Meesters, Kevin and Alemayehu, Tinsae and Benou, Sofia and Buonsenso, Danilo and Decloedt, Eric H and Pillay-Fuentes Lorente, Veshni and Downes, Kevin J and Allegaert, Karel				RAYYAN-INCLUSION: {"kibirigedavis"=>"Excluded", "Esther"=>"Excluded", "nanyeenya"=>"Excluded"} | RAYYAN-LABELS: AKI,Out of scope | RAYYAN-EXCLUSION-REASONS: Out of scope,wrong outcome,Out of Inclusion Criteria
rayyan-662646398	Omicron B.1.1.529 variant infections associated with severe disease are uncommon in a COVID-19 under-vaccinated, high SARS-CoV-2 seroprevalence population in Malawi	2023	eClinicalMedicine	2589-5370 (electronic) 2589-5370	56		101800	Mseka, U. L. and M and olo, J. and Nyoni, K. and Divala, O. and Kambalame, D. and Mapemba, D. and Kamzati, M. and Chibwe, I. and Henrion, M. Y. R. and M and a, K. and Thindwa, D. and Mvula, M. and Odala, B. and Kamng'ona, R. and Dzinza, N. and Jere, K. C. and Feasey, N. and Ho, A. and Amoah, A. S. and Gordon, M. and Swarthout, T. D. and Crampin, A. and Heyderman, R. S. and Kagoli, M. and Chitsa-B…	https://www.thelancet.com/journals/eclinm/issue/current http://ovidsp.ovid.com/ovidweb.cgi?T=JS&PAGE=reference&D=emed25&NEWS=N&AN=2022009921	English		RAYYAN-INCLUSION: {"kibirigedavis"=>"Excluded", "Esther"=>"Excluded", "nanyeenya"=>"Excluded"} | RAYYAN-LABELS: AKI,Out of scope | RAYYAN-EXCLUSION-REASONS: Out of scope,wrong population,Out of Inclusion Criteria	https://dx.doi.org/10.1016/j.eclinm.2022.101800
rayyan-662646399	SIX-MONTH OUTCOME OF F/TAF COBICISTAT-BOOSTED DARUNAVIR IN CHILDREN 14 TO < 25KG	2023	Topics in Antiviral Medicine	2161-5853	31	2	332	Mujuru, H. A. and Strehlau, R. and Rakhmanina, N. and Chokephaibulkit, K. and Kosalaraksa, P. and Vieira, V. A. and Kersey, K. and Leisegang, R. and Xiang, S.	https://www.iasusa.org/wp-content/uploads/2023/04/april-2023.pdf http://ovidsp.ovid.com/ovidweb.cgi?T=JS&PAGE=reference&D=emed25&NEWS=N&AN=641190722	English		RAYYAN-INCLUSION: {"kibirigedavis"=>"Excluded", "Esther"=>"Excluded", "nanyeenya"=>"Excluded"} | RAYYAN-LABELS: AKI,Out of scope | RAYYAN-EXCLUSION-REASONS: Out of scope,wrong outcome,Out of Inclusion Criteria
rayyan-662646400	Biochemical Markers of Calcium and Bone Metabolism during and after Lactation in Ugandan Women with HIV on Universal Maternal Antiretroviral Therapy	2023	J Bone Miner Res	0884-0431	38	9	1296-1311	Nabwire, F. and Hamill, M. M. and Fowler, M. G. and Byamugisha, J. and Kekitiinwa, A. and Prentice, A.		eng		RAYYAN-INCLUSION: {"kibirigedavis"=>"Excluded", "Esther"=>"Excluded", "nanyeenya"=>"Excluded"} | RAYYAN-LABELS: Out of scope | RAYYAN-EXCLUSION-REASONS: wrong outcome,Out of Inclusion Criteria	10.1002/jbmr.4866
rayyan-662646401	Associations between <i>APOL1</i> genetic variants and blood pressure in African American mothers and children from a US pregnancy cohort: Modification by air pollution exposures	2022	Environmental Research	0013-9351	212			Ni, Y. and Simpson, C. L. and Davis, R. L. and Szpiro, A. A. and Karr, C. J. and Kovesdy, C. P. and Hjorten, R. C. and Tylavsky, F. A. and Bush, N. R. and LeWinn, K. Z. and Winkler, C. A. and Kopp, J. B. and Obi, Y.	<Go to ISI>://WOS:000821198800007			RAYYAN-INCLUSION: {"kibirigedavis"=>"Excluded", "Esther"=>"Excluded", "nanyeenya"=>"Excluded"} | RAYYAN-EXCLUSION-REASONS: background article,wrong publication type	10.1016/j.envres.2022.113186
rayyan-662646402	Central Nervous System Impact of Perinatally Acquired HIV in Adolescents and Adults: an Update	2022	Current Hiv/Aids Reports	1548-3568	19	1	121-132	Nichols, S. L.	<Go to ISI>://WOS:000749963900002			RAYYAN-INCLUSION: {"kibirigedavis"=>"Excluded", "Esther"=>"Excluded", "nanyeenya"=>"Excluded"} | RAYYAN-EXCLUSION-REASONS: Irrelevant,wrong population,Out of Inclusion Criteria	10.1007/s11904-021-00598-3
rayyan-662646403	POS-424 PREVALENCE OF KIDNEY ABNORMALITIES SINCE 2015-WHO "TREAT ALL" STRATEGY IN HIV INFECTED CHILDREN	2022	Kidney International Reports	2468-0249	7	2	S189	Nkoy, A. and Odio, M. and Matoka, T. and Mumaka, F. and Minimbu, O. and Musa, M. and Betukumesu, D. and Kazadi, O. and Labarque, V. and L, P. Van den Heuvel and Levtchenko, E. and Ekulu, P.	http://ovidsp.ovid.com/ovidweb.cgi?T=JS&PAGE=reference&D=emed23&NEWS=N&AN=2016904622	English		RAYYAN-INCLUSION: {"kibirigedavis"=>"Excluded", "Esther"=>"Excluded", "nanyeenya"=>"Excluded"} | RAYYAN-EXCLUSION-REASONS: background article,wrong publication type	https://dx.doi.org/10.1016/j.ekir.2022.01.450
rayyan-662646404	HIV-associated nephropathy in children: challenges in a resource-limited setting	2023	Pediatric Nephrology	0931-041X 1432-198X	38	8	2509-2521	Nkoy, A. B. and Ekulu, P. M. and Labarque, V. and Van den Heuvel, L. P. and Levtchenko, E. N.	https://www.springer.com/journal/467 http://ovidsp.ovid.com/ovidweb.cgi?T=JS&PAGE=reference&D=emexa&NEWS=N&AN=2020473733	English		RAYYAN-INCLUSION: {"kibirigedavis"=>"Excluded", "Esther"=>"Excluded", "nanyeenya"=>"Excluded"} | RAYYAN-LABELS: Out of scope | RAYYAN-EXCLUSION-REASONS: Out of scope,wrong outcome,Out of Inclusion Criteria	https://dx.doi.org/10.1007/s00467-022-05819-4
rayyan-662646405	HIV-associated nephropathy in children: challenges in a resource-limited setting	2023	Pediatric Nephrology	0931-041X	38	8	2509-2521	Nkoy, A. B. and Ekulu, P. M. and Labarque, V. and van den Heuvel, L. P. and Levtchenko, E. N.	<Go to ISI>://WOS:000895562900002			RAYYAN-INCLUSION: {"kibirigedavis"=>"Excluded", "Esther"=>"Excluded", "nanyeenya"=>"Excluded"} | RAYYAN-LABELS: Out of scope | RAYYAN-EXCLUSION-REASONS: Irrelevant,wrong outcome,Out of Inclusion Criteria	10.1007/s00467-022-05819-4
rayyan-662646406	HIV-associated nephropathy in children: challenges in a resource-limited setting	2023	Pediatric Nephrology	0931-041X	38	8	2509-2521	Nkoy, Agathe B and Ekulu, PÃ©pÃ© M and Labarque, Veerle and Van den Heuvel, Lambertus P and Levtchenko, Elena N				RAYYAN-INCLUSION: {"kibirigedavis"=>"Excluded", "Esther"=>"Excluded", "nanyeenya"=>"Excluded"} | RAYYAN-LABELS: Out of scope | RAYYAN-EXCLUSION-REASONS: wrong publication type,Out of Inclusion Criteria
rayyan-662646407	HIV-associated nephropathy in children: challenges in a resource-limited setting	2023	Pediatric Nephrology	0931-041X	38	8	2509-2521	Nkoy, Agathe B and Ekulu, PÃ©pÃ© M and Labarque, Veerle and Van den Heuvel, Lambertus P and Levtchenko, Elena N				RAYYAN-INCLUSION: {"kibirigedavis"=>"Excluded", "Esther"=>"Excluded", "nanyeenya"=>"Excluded"} | RAYYAN-LABELS: Out of scope | RAYYAN-EXCLUSION-REASONS: Irrelevant,wrong publication type,Out of Inclusion Criteria
rayyan-662646408	HIV-associated nephropathy in children: challenges in a resource-limited setting	2023	Pediatric Nephrology	0931-041X	38	8	2509-2521	Nkoy, Agathe B and Ekulu, PÃ©pÃ© M and Labarque, Veerle and Van den Heuvel, Lambertus P and Levtchenko, Elena N				RAYYAN-INCLUSION: {"kibirigedavis"=>"Excluded", "Esther"=>"Excluded", "nanyeenya"=>"Excluded"} | RAYYAN-LABELS: Out of scope | RAYYAN-EXCLUSION-REASONS: Irrelevant,Out of scope,wrong population,Out of Inclusion Criteria
rayyan-662646409	HIV-associated nephropathy in children: challenges in a resource-limited setting	2023	Pediatric Nephrology	0931-041X	38	8	2509-2521	Nkoy, Agathe B and Ekulu, PÃ©pÃ© M and Labarque, Veerle and Van den Heuvel, Lambertus P and Levtchenko, Elena N				RAYYAN-INCLUSION: {"kibirigedavis"=>"Excluded", "Esther"=>"Excluded", "nanyeenya"=>"Excluded"} | RAYYAN-LABELS: Out of scope | RAYYAN-EXCLUSION-REASONS: Irrelevant,wrong outcome,Out of Inclusion Criteria
rayyan-662646410	HIV-associated nephropathy in children: challenges in a resource-limited setting	2023	Pediatric Nephrology	0931-041X	38	8	2509-2521	Nkoy, A. B. and Ekulu, P. M. and Labarque, V. and van den Heuvel, L. P. and Levtchenko, E. N.	<Go to ISI>://WOS:000895562900002			RAYYAN-INCLUSION: {"kibirigedavis"=>"Excluded", "Esther"=>"Excluded", "nanyeenya"=>"Excluded"} | RAYYAN-LABELS: AKI,Out of scope | RAYYAN-EXCLUSION-REASONS: Out of scope,wrong outcome,Out of Inclusion Criteria	10.1007/s00467-022-05819-4
rayyan-662646411	Prevalence of Renal Disease in Human Immunodeficiency Virus-Infected Children in Calabar, Nigeria	2022	Saudi journal of kidney diseases and transplantation : an official publication of the Saudi Center for Organ Transplantation, Saudi Arabia	1319-2442	33		S30-S38	Nsa, E. I. and Uzomba, C. I. and Etuk, I. S. and Anah, M. U.	http://ovidsp.ovid.com/ovidweb.cgi?T=JS&PAGE=reference&D=emed25&NEWS=N&AN=641147326	English		RAYYAN-INCLUSION: {"kibirigedavis"=>"Excluded", "Esther"=>"Excluded", "nanyeenya"=>"Excluded"} | RAYYAN-LABELS: AKI,Out of scope | RAYYAN-EXCLUSION-REASONS: Out of scope,wrong population,Out of Inclusion Criteria	https://dx.doi.org/10.4103/1319-2442.374380
rayyan-662646412	Prevalence of Renal Disease in Human Immunodeficiency Virus-Infected Children in Calabar, Nigeria	2022	Saudi Journal of Kidney Diseases and Transplantation: an Official Publication of the Saudi Center for Organ Transplantation, Saudi Arabia	1319-2442	33		S30-S38	Nsa, Ekaette Itam and Uzomba, Chigozie Ikechukwu and Etuk, Imaobong Saturday and Anah, Maxwell Udoh				RAYYAN-INCLUSION: {"kibirigedavis"=>"Excluded", "Esther"=>"Excluded", "nanyeenya"=>"Excluded"} | RAYYAN-LABELS: AKI,Out of scope | RAYYAN-EXCLUSION-REASONS: Out of scope,wrong outcome,Out of Inclusion Criteria
rayyan-662646413	Prevalence of Renal Disease in Human Immunodeficiency Virus-Infected Children in Calabar, Nigeria	2022	Saudi Journal of Kidney Diseases and Transplantation: an Official Publication of the Saudi Center for Organ Transplantation, Saudi Arabia	1319-2442	33		S30-S38	Nsa, Ekaette Itam and Uzomba, Chigozie Ikechukwu and Etuk, Imaobong Saturday and Anah, Maxwell Udoh				RAYYAN-INCLUSION: {"kibirigedavis"=>"Excluded", "Esther"=>"Excluded", "nanyeenya"=>"Excluded"} | RAYYAN-LABELS: Out of scope | RAYYAN-EXCLUSION-REASONS: wrong outcome,Out of Inclusion Criteria
rayyan-662646414	Hypertension among adolescents in sub-Saharan Africa: a systematic review	2023	Frontiers in Cardiovascular Medicine	2297-055X	10			Nsanya, M. K. and Abramson, R. and Kisigo, G. A. and Hickner, A. and Nyanza, E. C. and Peck, R. N. and Kapiga, S. H.	<Go to ISI>://WOS:001127607200001			RAYYAN-INCLUSION: {"kibirigedavis"=>"Excluded", "Esther"=>"Excluded", "nanyeenya"=>"Excluded"} | RAYYAN-EXCLUSION-REASONS: background article,wrong publication type	10.3389/fcvm.2023.1251817
rayyan-662646415	Prevalence of hypertension among antiretroviral therapy naive patients in Lagos, Nigeria	2023	Clinical Hypertension	2056-5909 (electronic) 2056-5909	29	1	29	Odubela, O. and Odunukwe, N. and Peer, N. and Musa, A. Z. and Salako, B. L. and Kengne, A. P.	https://clinicalhypertension.biomedcentral.com/ http://ovidsp.ovid.com/ovidweb.cgi?T=JS&PAGE=reference&D=emexa&NEWS=N&AN=2026403263	English		RAYYAN-INCLUSION: {"kibirigedavis"=>"Excluded", "Esther"=>"Excluded", "nanyeenya"=>"Excluded"} | RAYYAN-EXCLUSION-REASONS: Irrelevant,wrong population,Out of Inclusion Criteria	https://dx.doi.org/10.1186/s40885-023-00253-6
rayyan-662646416	Mortality audit in general surgery unit and lessons learned at a Nigerian tertiary hospital: a single centre observational study	2022	Pan African Medical Journal	1937-8688 (electronic) 1937-8688	41		228	Ogbuanya, A. U. O. and Enemuo, V. C. and Eni, U. E. and Nwigwe, C. G. and Otu, O.	https://www.panafrican-med-journal.com/content/DownloadFile.php?Type=Art&PdfTarget=41-228-29075 http://ovidsp.ovid.com/ovidweb.cgi?T=JS&PAGE=reference&D=emed24&NEWS=N&AN=2016999031	English		RAYYAN-INCLUSION: {"kibirigedavis"=>"Excluded", "Esther"=>"Excluded", "nanyeenya"=>"Excluded"} | RAYYAN-EXCLUSION-REASONS: background article,wrong publication type	https://dx.doi.org/10.11604/pamj.2022.41.228.29075
rayyan-662646417	Testicular ultrastructure and hormonal changes following administration of tenofovir disoproxil fumarate-loaded silver nanoparticle in type-2 diabetic rats	2022	Scientific Reports	2045-2322	12	1		Olojede, S. O. and Lawal, S. K. and Faborode, O. S. and Dare, A. and Aladeyelu, O. S. and Moodley, R. and Rennie, C. O. and Naidu, E. C. and Azu, O. O.	<Go to ISI>://WOS:000809441100105			RAYYAN-INCLUSION: {"kibirigedavis"=>"Excluded", "Esther"=>"Excluded", "nanyeenya"=>"Excluded"} | RAYYAN-LABELS: Out of scope | RAYYAN-EXCLUSION-REASONS: Out of scope,wrong outcome,Out of Inclusion Criteria	10.1038/s41598-022-13321-y
rayyan-662646418	A citywide, clonal outbreak of Pseudomonas aeruginosa	2022	International Journal of Infectious Diseases	1201-9712 1878-3511	117		74-86	Opperman, C. J. and Moodley, C. and Lennard, K. and Smith, M. and Ncayiyana, J. and Vulindlu, M. and Gafoor, M. and Govender, N. and Ismail, H. and Bamford, C. and McCarthy, K. M. and Nicol, M. P. and Centner, C. M.	https://www.journals.elsevier.com/international-journal-of-infectious-diseases http://ovidsp.ovid.com/ovidweb.cgi?T=JS&PAGE=reference&D=emed24&NEWS=N&AN=2016924602	English		RAYYAN-INCLUSION: {"kibirigedavis"=>"Excluded", "Esther"=>"Excluded", "nanyeenya"=>"Excluded"} | RAYYAN-LABELS: Out of scope | RAYYAN-EXCLUSION-REASONS: Irrelevant,wrong outcome,Out of Inclusion Criteria	https://dx.doi.org/10.1016/j.ijid.2022.01.039
rayyan-662646419	HIV and malaria prevalence among pregnant women with and without pre-eclampsia at the Atua Government Hospital in Ghana's eastern region	2022	International Journal of Gynecology and Obstetrics	0020-7292 1879-3479	159	3	912-917	Orish, V. N. and Ansong-Boateng, J. and Puplampu, P. N. and Ibine, B. and Azanu, W. and Amoh, M. Y. and Lokpo, S. Y. and Afeke, I. and Alalbila, T. M. and Agordoh, P. D. and Marinkovic, A. and Sanyaolu, A.	http://obgyn.onlinelibrary.wiley.com/hub/journal/10.1002/(ISSN)1879-3479/ http://ovidsp.ovid.com/ovidweb.cgi?T=JS&PAGE=reference&D=emed24&NEWS=N&AN=2017065266	English		RAYYAN-INCLUSION: {"kibirigedavis"=>"Excluded", "Esther"=>"Excluded", "nanyeenya"=>"Excluded"} | RAYYAN-LABELS: Out of scope | RAYYAN-EXCLUSION-REASONS: wrong publication type,Out of Inclusion Criteria	https://dx.doi.org/10.1002/ijgo.14255
rayyan-662646420	Proof of Concept for Deriving Physical Activity (PA) Intensity Levels from Field-Based Walking Tests	2022	American Journal of Respiratory and Critical Care Medicine	1535-4970	205	1		Orme, M. and Pina, I. and Ndagire, P. and Latimer, L. and Zatloukal, J. and Kirenga, B. and Singh, S. J. and Katagira, W.	https://www.atsjournals.org/doi/pdf/10.1164/ajrccm-conference.2022.205.1_MeetingAbstracts.A5214 http://ovidsp.ovid.com/ovidweb.cgi?T=JS&PAGE=reference&D=emed23&NEWS=N&AN=638403806	English		RAYYAN-INCLUSION: {"kibirigedavis"=>"Excluded", "Esther"=>"Excluded", "nanyeenya"=>"Excluded"} | RAYYAN-LABELS: Out of scope | RAYYAN-EXCLUSION-REASONS: Irrelevant,wrong publication type,Out of Inclusion Criteria	https://dx.doi.org/10.1164/ajrccm-conference.2022.205.1_MeetingAbstracts.A5214
rayyan-662646421	The burden of the coronavirus disease 2019 virus infection in Burkina Faso: Results from a World Health Organization UNITY population-based, age-stratified sero-epidemiological investigation	2023	Influenza and other Respiratory Viruses	1750-2640 1750-2659	17	11	e13216	Ouedraogo, S. and Traore, I. T. and Kania, D. and Kabore, N. F. and Mamguem Kamga, A. and Badolo, H. and Yara, M. and Sanou, G. and Kone, A. and Kagone, S. T. and Ouedraogo, E. and Konate, B. and Medah, R. and de Rekeneire, N. and Poda, A. and Diendere, A. E. and Ouedraogo, B. and Billa, O. and Paradis, G. and Tinto, H. and Dabakuyo-Yonli, T. S.	http://onlinelibrary.wiley.com/journal/10.1111/(ISSN)1750-2659 http://ovidsp.ovid.com/ovidweb.cgi?T=JS&PAGE=reference&D=emexa&NEWS=N&AN=2026648341	English		RAYYAN-INCLUSION: {"kibirigedavis"=>"Excluded", "Esther"=>"Excluded", "nanyeenya"=>"Excluded"} | RAYYAN-LABELS: Out of scope | RAYYAN-EXCLUSION-REASONS: Irrelevant,Out of scope,wrong population,Out of Inclusion Criteria	https://dx.doi.org/10.1111/irv.13216
rayyan-662646422	Reduced probability of improving viro-immunological state in subjects with vertical transmission of HIV reaching adult age: A multicenter retrospective cohort study	2023	Immunity Inflammation and Disease		11	2		Pennati, F. and Calza, S. and Di Biagio, A. and Mussini, C. and Rusconi, S. and Bonora, S. and Borghetti, A. and Quiros-Roldan, E. and Sarteschi, G. and Menozzi, M. and Ferrara, M. and Celotti, A. and Ciccullo, A. and Giacomet, V. and Izzo, I. and Dotta, L. and Badolato, R. and Castelli, F. and FocÃ , E.	<Go to ISI>://WOS:000928806200001			RAYYAN-INCLUSION: {"kibirigedavis"=>"Excluded", "Esther"=>"Excluded", "nanyeenya"=>"Excluded"} | RAYYAN-LABELS: Out of scope | RAYYAN-EXCLUSION-REASONS: Irrelevant,wrong outcome,Out of Inclusion Criteria	10.1002/iid3.778
rayyan-662646423	The role of beta-2-microglobulin and cystatin C as urinary biomarkers of focal segmental glomerulosclerosis in the setting of paediatric HIV infection	2023	SAJCH South African Journal of Child Health	1994-3032 1999-7671	17	2	e1951	Persad, K. and N and lal, L. and Bhimma, R. and Naicker, T.	https://samajournals.co.za/index.php/sajch/article/view/1118 http://ovidsp.ovid.com/ovidweb.cgi?T=JS&PAGE=reference&D=emexa&NEWS=N&AN=2024998340	English		RAYYAN-INCLUSION: {"kibirigedavis"=>"Excluded", "Esther"=>"Excluded", "nanyeenya"=>"Excluded"} | RAYYAN-LABELS: AKI,Out of scope | RAYYAN-EXCLUSION-REASONS: Out of scope,wrong outcome,Out of Inclusion Criteria	https://dx.doi.org/10.7196/SAJCH.2023.v17i2.1951
rayyan-662646424	Clinical characteristics and outcomes after new-onset seizure among Zambian children with HIV during the antiretroviral therapy era	2022	Epilepsia Open	2470-9239 (electronic) 2470-9239	7	2	315-324	Ravishankar, M. and Dallah, I. and Mathews, M. and Bositis, C. M. and Mwenechanya, M. and Kalungwana-Mambwe, L. and Bearden, D. and Navis, A. and Elafros, M. A. and Gelbard, H. and Theodore, W. H. and Koralnik, I. J. and Okulicz, J. F. and Johnson, B. A. and Belessiotis, C. and Ciccone, O. and Thornton, N. and Tsuboyama, M. and Siddiqi, O. K. and Potchen, M. J. and Sikazwe, I. and Birbeck, G. L.	http://onlinelibrary.wiley.com/journal/10.1002/(ISSN)2470-9239 http://ovidsp.ovid.com/ovidweb.cgi?T=JS&PAGE=reference&D=emed24&NEWS=N&AN=2015478631	English		RAYYAN-INCLUSION: {"kibirigedavis"=>"Excluded", "Esther"=>"Excluded", "nanyeenya"=>"Excluded"} | RAYYAN-LABELS: AKI,Out of scope | RAYYAN-EXCLUSION-REASONS: Out of scope,wrong population,Out of Inclusion Criteria	https://dx.doi.org/10.1002/epi4.12595
rayyan-662646425	Association of CD4 cell counts and viral load with cystatin C level in children with human immunodeficiency virus (HIV) infection	2023	Paediatrica Indonesiana	2338-476X	63	2	88-95	Rostania, Wita and Alam, Anggraini and Hilmanto, Dany				RAYYAN-INCLUSION: {"kibirigedavis"=>"Excluded", "Esther"=>"Excluded", "nanyeenya"=>"Excluded"} | RAYYAN-LABELS: AKI,Out of scope | RAYYAN-EXCLUSION-REASONS: Out of scope,wrong outcome,Out of Inclusion Criteria
rayyan-662646426	Persistent High Burden and Mortality Associated With Advanced HIV Disease in Rural Tanzania Despite Uptake of World Health Organization "Test and Treat" Guidelines	2022	Open Forum Infectious Diseases	2328-8957 (electronic) 2328-8957	9	12	ofac611	Stoger, L. and Katende, A. and Mapesi, H. and Kalinjuma, A. V. and van Essen, L. and Klimkait, T. and Battegay, M. and Weisser, M. and Letang, E.	https://academic.oup.com/ofid http://ovidsp.ovid.com/ovidweb.cgi?T=JS&PAGE=reference&D=emed25&NEWS=N&AN=2024510103	English		RAYYAN-INCLUSION: {"kibirigedavis"=>"Excluded", "Esther"=>"Excluded", "nanyeenya"=>"Excluded"} | RAYYAN-LABELS: Out of scope | RAYYAN-EXCLUSION-REASONS: wrong outcome,Out of Inclusion Criteria	https://dx.doi.org/10.1093/ofid/ofac611
rayyan-662646427	Lipid and glucose abnormalities and associated factors among children living with HIV in Asia	2023	Antiviral Therapy	1359-6535	28	2		Suwanlerk, T. and Rupasinghe, D. and Jantarabenjakul, W. and An, V. T. and Ross, J. L. and Kariminia, A. and Van Lam, N. and Kinikar, A. and Ounchanum, P. and Puthanakit, T. and Yusoff, N. K. N. and Lumbiganon, P. and Chokephaibulkit, K. and Viet, D. and Sudjaritruk, T. and Moy, F. S. and Wati, D. K. and Mohamed, T. J. and Nallusamy, R. and Kumarasamy, N. and Khol, V. and Khanh, T. H. and Kurniat…	<Go to ISI>://WOS:000978322400001			RAYYAN-INCLUSION: {"kibirigedavis"=>"Excluded", "Esther"=>"Excluded", "nanyeenya"=>"Excluded"} | RAYYAN-EXCLUSION-REASONS: background article,wrong publication type	10.1177/13596535231170751
rayyan-662646428	<i>CYP3A</i> and <i>CYP2B6</i> Genotype Predicts Glucose Metabolism Disorder among HIV Patients on Long-Term Efavirenz-Based ART: A Case-Control Study	2022	Journal of Personalized Medicine		12	7		Tadesse, W. T. and Mlugu, E. M. and Shibeshi, W. and Degu, W. A. and Engidawork, E. and Aklillu, E.	<Go to ISI>://WOS:000832520600001			RAYYAN-INCLUSION: {"kibirigedavis"=>"Excluded", "Esther"=>"Excluded", "nanyeenya"=>"Excluded"} | RAYYAN-EXCLUSION-REASONS: Irrelevant,wrong population,Out of Inclusion Criteria	10.3390/jpm12071087
rayyan-662646429	The Impact of Low Socioeconomic Status on Progression of Chronic Kidney Disease in Low- and Lower Middle-Income Countries	2022	Seminars in Nephrology	0270-9295	42	5		Tannor, E. K. and Chika, O. U. and Okpechi, I. G.	<Go to ISI>://WOS:000964526300001			RAYYAN-INCLUSION: {"kibirigedavis"=>"Excluded", "Esther"=>"Excluded", "nanyeenya"=>"Excluded"} | RAYYAN-EXCLUSION-REASONS: background article,wrong publication type	10.1016/j.semnephrol.2023.151338
rayyan-662646430	Postinfectious and Infectious Glomerulopathies	2023	Pediatric Kidney Disease				555-574	Tasic, Velibor and McCulloch, Mignon			Springer	RAYYAN-INCLUSION: {"kibirigedavis"=>"Excluded", "Esther"=>"Excluded", "nanyeenya"=>"Excluded"} | RAYYAN-LABELS: Out of scope | RAYYAN-EXCLUSION-REASONS: Out of scope,wrong outcome,Out of Inclusion Criteria
rayyan-662646431	Implementation of Hepatitis B Screening Into Routine Antenatal Care to Prevent Mother-to-Child Transmission in Rural Western Uganda	2023	Open Forum Infectious Diseases	2328-8957 (electronic) 2328-8957	10	9	ofad452	Thahir, S. and Muhindo, E. and Turigye, B. and Kabagambe, K. and Thompson, P. and Mulogo, E. M. and Boyce, R. M.	https://academic.oup.com/ofid http://ovidsp.ovid.com/ovidweb.cgi?T=JS&PAGE=reference&D=emexa&NEWS=N&AN=2027594136	English		RAYYAN-INCLUSION: {"kibirigedavis"=>"Excluded", "Esther"=>"Excluded", "nanyeenya"=>"Excluded"} | RAYYAN-LABELS: Out of scope | RAYYAN-EXCLUSION-REASONS: Irrelevant,wrong outcome,Out of Inclusion Criteria	https://dx.doi.org/10.1093/ofid/ofad452
rayyan-662646432	Mesangiocapillary glomerulonephritis complicating pulmonary tuberculosis	2022	CEN Case Reports	2192-4449 (electronic) 2192-4449	11	1	17-21	Torpiano, P. and Holwill, S. and Pace, D.	http://www.springer.com/medicine/nephrology/journal/13730 http://ovidsp.ovid.com/ovidweb.cgi?T=JS&PAGE=reference&D=emed24&NEWS=N&AN=2014922614	English		RAYYAN-INCLUSION: {"kibirigedavis"=>"Excluded", "Esther"=>"Excluded", "nanyeenya"=>"Excluded"} | RAYYAN-LABELS: Out of scope | RAYYAN-EXCLUSION-REASONS: wrong publication type,Out of Inclusion Criteria	https://dx.doi.org/10.1007/s13730-021-00626-6
rayyan-662646433	Risk Factors Attributable to Hypertension among HIV-Infected Patients on Antiretroviral Therapy in Selected Rural Districts of the Eastern Cape Province, South Africa	2022	International Journal of Environmental Research and Public Health	1661-7827 1660-4601	19	18	11196	Tsuro, U. and Oladimeji, K. E. and Pulido-Estrada, G. A. and Apalata, T. R.	http://www.mdpi.com/journal/ijerph http://ovidsp.ovid.com/ovidweb.cgi?T=JS&PAGE=reference&D=emed24&NEWS=N&AN=2019240421	English		RAYYAN-INCLUSION: {"kibirigedavis"=>"Excluded", "Esther"=>"Excluded", "nanyeenya"=>"Excluded"} | RAYYAN-LABELS: Out of scope | RAYYAN-EXCLUSION-REASONS: Irrelevant,wrong publication type,Out of Inclusion Criteria	https://dx.doi.org/10.3390/ijerph191811196
rayyan-662646434	Bone and Renal Health in Infants With or Without Breastmilk Exposure to Tenofovir-Based Maternal Antiretroviral Treatment in the PROMISE Randomized Trial	2023	J Acquir Immune Defic Syndr	1525-4135 (Print) 1525-4135	93	5	431-437	Vhembo, T. and Baltrusaitis, K. and Tierney, C. and Owor, M. and Dadabhai, S. and Violari, A. and Theron, G. and Moodley, D. and Mukwasi-Kahari, C. and George, K. and Shepherd, J. and Siberry, G. K. and Browning, R. and Fowler, M. G. and Stranix-Chib and a, L.		eng		RAYYAN-INCLUSION: {"kibirigedavis"=>"Excluded", "Esther"=>"Excluded", "nanyeenya"=>"Excluded"} | RAYYAN-LABELS: Out of scope | RAYYAN-EXCLUSION-REASONS: Irrelevant,Out of scope,wrong population,Out of Inclusion Criteria	10.1097/qai.0000000000003218
rayyan-662646435	Apolipoprotein L1 gene variants and kidney disease in patients with HIV: a systematic review and meta-analysis	2023	Journal of Nephrology	1121-8428	36	4	1119-1134	Waziri, B. and Raji, Y. E. and Ekrikpo, U. E. and Naicker, S.	<Go to ISI>://WOS:000898310600001			RAYYAN-INCLUSION: {"kibirigedavis"=>"Excluded", "Esther"=>"Excluded", "nanyeenya"=>"Excluded"} | RAYYAN-LABELS: Out of scope | RAYYAN-EXCLUSION-REASONS: Irrelevant,wrong outcome,Out of Inclusion Criteria	10.1007/s40620-022-01512-9
rayyan-662646436	Clinical Characteristics and Outcome of Pediatric COVID-19 Patients in Ethiopia During the Early COVID-19 Pandemic: A Prospective Cohort Study	2022	Pediatric Health, Medicine and Therapeutics	1179-9927 (electronic) 1179-9927	13		165-174	Weldetsadik, A. Y. and Bekele, D. and Abayneh, M. and Abraha, M. and Sirgu, S.	https://www.dovepress.com/rational-dispensing-of-oral-dosage-forms-of-medicines-to-children-and--peer-reviewed-fulltext-article-PHMT http://ovidsp.ovid.com/ovidweb.cgi?T=JS&PAGE=reference&D=emed24&NEWS=N&AN=2016792170	English		RAYYAN-INCLUSION: {"kibirigedavis"=>"Excluded", "Esther"=>"Excluded", "nanyeenya"=>"Excluded"} | RAYYAN-LABELS: AKI,Out of scope | RAYYAN-EXCLUSION-REASONS: Out of scope,wrong outcome,Out of Inclusion Criteria	https://dx.doi.org/10.2147/PHMT.S359333
rayyan-662646437	Renal outcomes in adults with HBV, HIV and HBV/HIV coinfection after 3 years of antiviral therapy in urban Tanzania	2023	Journal of Antimicrobial Chemotherapy	0305-7453				Wu, E. L. and Christian, B. and Rivera, A. S. and Fabian, E. and Macha, I. and Aris, E. and Mpangala, S. and Ulenga, N. and Mugusi, F. and Murphy, R. L. and Hawkins, C. A.	<Go to ISI>://WOS:001095978500001			RAYYAN-INCLUSION: {"kibirigedavis"=>"Excluded", "Esther"=>"Excluded", "nanyeenya"=>"Excluded"} | RAYYAN-LABELS: AKI,Out of scope | RAYYAN-EXCLUSION-REASONS: Out of scope,wrong population,Out of Inclusion Criteria	10.1093/jac/dkad341
rayyan-662646438	Hepatitis B Virus and Tuberculosis Are Associated with Increased Noncommunicable Disease Risk among Treatment-Naive People with HIV: Opportunities for Prevention, Early Detection and Management of Comorbidities in Sierra Leone	2022	Journal of Clinical Medicine	2077-0383 (electronic) 2077-0383	11	12	3466	Yendewa, G. A. and Lakoh, S. and Jiba, D. F. and Yendewa, S. A. and Barrie, U. and Deen, G. F. and Samai, M. and Jacobson, J. M. and Sahr, F. and Salata, R. A.	https://www.mdpi.com/2077-0383/11/12/3466/pdf?version=1655436295 http://ovidsp.ovid.com/ovidweb.cgi?T=JS&PAGE=reference&D=emed24&NEWS=N&AN=2017102760	English		RAYYAN-INCLUSION: {"kibirigedavis"=>"Excluded", "Esther"=>"Excluded", "nanyeenya"=>"Excluded"} | RAYYAN-LABELS: AKI,Out of scope | RAYYAN-EXCLUSION-REASONS: Out of scope,wrong outcome,Out of Inclusion Criteria	https://dx.doi.org/10.3390/jcm11123466
rayyan-662646439	Treatment Outcomes of HIV Infected Children After Initiation of Antiretroviral Therapy in Southwest China: An Observational Cohort Study	2022	Frontiers in Pediatrics	2296-2360	10			Zeng, X. L. and Chen, H. H. and Zhu, Q. Y. and Shen, Z. Y. and Lan, G. H. and Liang, J. M. and Liang, F. X. and Zhu, J. H. and Xing, H. and Shao, Y. M. and Ruan, Y. H. and Zhang, J. F. and Zhang, X. J.	<Go to ISI>://WOS:000831762300001			RAYYAN-INCLUSION: {"kibirigedavis"=>"Excluded", "Esther"=>"Excluded", "nanyeenya"=>"Excluded"} | RAYYAN-LABELS: Out of scope | RAYYAN-EXCLUSION-REASONS: wrong outcome,Out of Inclusion Criteria	10.3389/fped.2022.916740
rayyan-662647904	High risk <i>APOL1</i> genotypes and kidney disease among treatment naive HIV patients at Kano, Nigeria	2022	Plos One	1932-6203	17	10		Abdu, A. and Duarte, R. and Dickens, C. and Dix-Peek, T. and Bala, S. M. and Ademola, B. and Naicker, S.	<Go to ISI>://WOS:000924819300077			RAYYAN-INCLUSION: {"kibirigedavis"=>"Excluded", "Esther"=>"Excluded", "nanyeenya"=>"Excluded"} | RAYYAN-EXCLUSION-REASONS: background article,wrong publication type	10.1371/journal.pone.0275949
rayyan-852204524	Prevalence and burden of chronic kidney disease among the general population and high-risk groups in Africa: a systematic review	2018	BMJ OPEN	2044-6055	8	1		Abd ElHafeez, S. and Bolignano, D. and D'Arrigo, G. and Dounousi, E. and Tripepi, G. and Zoccali, C.				RAYYAN-INCLUSION: {"kibirigedavis"=>"Excluded", "Esther"=>"Excluded", "nanyeenya"=>"Excluded"} | RAYYAN-EXCLUSION-REASONS: Irrelevant,wrong population,Out of Inclusion Criteria
rayyan-852204525	Clinical and genetic factors are associated with kidney complications in African children with sickle cell anaemia	2022	BRITISH JOURNAL OF HAEMATOLOGY	0007-1048 1365-2141	196	1	204-214	Adebayo, O. C. and Betukumesu, D. K. and Nkoy, A. B. and Adesoji, O. M. and Ekulu, P. M. and Van den Heuvel, L. P. and Levtchenko, E. N. and Labarque, V.				RAYYAN-INCLUSION: {"kibirigedavis"=>"Excluded", "Esther"=>"Excluded", "nanyeenya"=>"Excluded"} | RAYYAN-EXCLUSION-REASONS: background article,wrong publication type
rayyan-852204526	Sickle cell nephropathy: insights into the pediatric population	2022	PEDIATRIC NEPHROLOGY	0931-041X 1432-198X	37	6	1231-1243	Adebayo, O. C. and van den Heuvel, L. P. and Olowu, W. A. and Levtchenko, E. N. and Labarque, V.				RAYYAN-INCLUSION: {"kibirigedavis"=>"Excluded", "Esther"=>"Excluded", "nanyeenya"=>"Excluded"} | RAYYAN-LABELS: Out of scope | RAYYAN-EXCLUSION-REASONS: Out of scope,wrong outcome,Out of Inclusion Criteria
rayyan-852204527	Optimal management of HIV-positive adults at risk for kidney disease in Nigeria (Renal Risk Reduction "R3" Trial): protocol and study design	2019	TRIALS	1745-6215	20			Aliyu, M. H. and Wudil, U. J. and Ingles, D. J. and Shepherd, B. E. and Gong, W. and Musa, B. M. and Muhammad, H. and Sani, M. U. and Abdu, A. and Nalado, A. M. and Atanda, A. and Ahonkhai, A. A. and Ikizler, T. A. and Winkler, C. A. and Kopp, J. B. and Kimmel, P. L. and Wester, C. W.				RAYYAN-INCLUSION: {"kibirigedavis"=>"Excluded", "Esther"=>"Excluded", "nanyeenya"=>"Excluded"} | RAYYAN-LABELS: Out of scope | RAYYAN-EXCLUSION-REASONS: Irrelevant,wrong outcome,Out of Inclusion Criteria
rayyan-852204528	HIV-Associated CKDs in Children and Adolescents	2020	KIDNEY INTERNATIONAL REPORTS	2468-0249	5	12	2292-2300	Beng, H. and Rakhmanina, N. and Moudgil, A. and Tuchman, S. and Ahn, S. Y. and Grif, C. and Mims, M. M. and Ray, P. E.				RAYYAN-INCLUSION: {"Esther"=>"Excluded"} | RAYYAN-EXCLUSION-REASONS: background article
rayyan-852204529	Apolipoprotein L1 risk genotypes in Ghanaian patients with systemic lupus erythematosus: a prospective cohort study	2021	LUPUS SCIENCE & MEDICINE	2053-8790	8	1		Blazer, A. and Dey, I. D. and Nwaukoni, J. and Reynolds, M. and Ankrah, F. and Algasas, H. and Ahmed, T. and Divers, J.				RAYYAN-INCLUSION: {"Esther"=>"Excluded"} | RAYYAN-EXCLUSION-REASONS: wrong population
rayyan-852204530	Bone outcomes in virally suppressed youth with HIV switching to tenofovir disoproxil fumarate	2021	Southern African Journal of HIV Medicine	2078-6751	22	1	2024-08-01	Braithwaite, Kate and McPherson, Tristan D and Shen, Yanhan and Arpadi, Stephen and Shiau, Stephanie and Sorour, Gillian and Technau, Karl-GÃ¼nter and Yin, Michael T				RAYYAN-INCLUSION: {"Esther"=>"Excluded"} | RAYYAN-EXCLUSION-REASONS: wrong outcome
rayyan-852204531	Prevalence of persistent renal dysfunction in perinatally HIV-infected Thai adolescents	2018	The Pediatric Infectious Disease Journal	0891-3668	37	1	66-70	Bunupuradah, Torsak and Phupitakphol, Tanit and Sophonphan, Jiratchaya and Prasitsuebsai, Wasana and Anugulruengkitt, Suvaporn and Jantarabenjakul, Watsamon and Sopa, Bunruan and Ruxrungtham, Kiat and Chanakul, Ankanee and Puthanakit, Thanyawee				RAYYAN-INCLUSION: {"Esther"=>"Excluded"} | RAYYAN-EXCLUSION-REASONS: wrong population
rayyan-852204532	The evolving story of apolipoprotein L1 nephropathy: the end of the beginning	2022	NATURE REVIEWS NEPHROLOGY	1759-5061 1759-507X	18	5	307-320	Daneshpajouhnejad, P. and Kopp, J. B. and Winkler, C. A. and Rosenberg, A. Z.				RAYYAN-INCLUSION: {"Esther"=>"Excluded"} | RAYYAN-EXCLUSION-REASONS: background article
rayyan-852204533	Circulating fibroblast growth factor-2 precipitates HIV nephropathy in mice	2021	DISEASE MODELS & MECHANISMS	1754-8403 1754-8411	14	7		Das, J. R. and Jerebtsova, M. and Tang, P. T. and Li, J. L. and Yu, J. and Ray, P. E.				RAYYAN-INCLUSION: {"Esther"=>"Excluded"} | RAYYAN-EXCLUSION-REASONS: irrelevant
rayyan-852204534	Progressive Decline of the Glomerular Filtration Rate in HIV-infected Children Treated With Tenofovir Disoproxil Fumarate-based Regimens in West and Central Africa	2020	PEDIATRIC INFECTIOUS DISEASE JOURNAL	0891-3668 1532-0987	39	8	737-739	Diack, A. and Yonaba, C. and Coulibaly, A. and Ouedraogo, S. and Penda, I. and Bukuru, H. and Folquet, M. and Eboua, F. T. and Sylla, M. and Blanche, S. and Tejiokem, M. and Enfants, V. I. H. Afrique Network				RAYYAN-INCLUSION: {"Esther"=>"Included"}
rayyan-852204535	Renal abnormalities among HIV-infected, antiretroviral naive children, Harare, Zimbabwe: a cross-sectional study	2013	BMC pediatrics	1471-2431	13	1	2024-09-01	Dondo, Vongai and Mujuru, Hilda A and Nathoo, Kusum J and Chirehwa, Maxwell and Mufandaedza, Zivanai				RAYYAN-INCLUSION: {"Esther"=>"Excluded"} | RAYYAN-EXCLUSION-REASONS: wrong population
rayyan-852204536	Baseline renal function predicts mortality in adolescents commenced on HIV antiretroviral therapy	2021	AIDS	0269-9370 1473-5571	35	5	843-845	Drak, D. and Dahwa, R. and Reakes, E. and Heron, J. E. and Shamu, T. and Chimbetete, C. and Gracey, D. M.				RAYYAN-INCLUSION: {"Esther"=>"Included"}
rayyan-852204537	Prevalence and correlates of chronic kidney disease (CKD) among ART-naive HIV patients in the Niger-Delta region of Nigeria	2018	MEDICINE	0025-7974 1536-5964	97	16		Ekrikpo, U. E. and Kengne, A. P. and Akpan, E. E. and Effa, E. E. and Bello, A. K. and Ekott, J. U. and George, C. and Salako, B. L. and Okpechi, I. G.				RAYYAN-INCLUSION: {"Esther"=>"Excluded"} | RAYYAN-LABELS: not age disaggregated
rayyan-852204538	Novel Human Podocyte Cell Model Carrying G2/G2 APOL1 High-Risk Genotype	2021	CELLS	2073-4409	10	8		Ekulu, P. M. and Adebayo, O. C. and Decuypere, J. P. and Bellucci, L. and Elmonem, M. A. and Nkoy, A. B. and Mekahli, D. and Bussolati, B. and van den Heuvel, L. P. and Arcolino, F. O. and Levtchenko, E. N.				RAYYAN-INCLUSION: {"Esther"=>"Excluded"} | RAYYAN-EXCLUSION-REASONS: background article
rayyan-852204539	Microalbuminuria among HIV-infected antiretroviral therapy-naive children in the Democratic Republic of Congo	2016	Pediatric Nephrology	1432-198X	31	5	769-772	Ekulu, PÃ©pÃ© M and Aloni, Michel N and Harambat, JÃ©rÃ´me and Makulo, Jean Robert R and Lepira, FranÃ§ois B and Sumaili, Ernest K and Mafuta, Eric M and Cochat, Pierre and Nseka, Nazaire M				RAYYAN-INCLUSION: {"Esther"=>"Included"}
rayyan-852204540	A focus on the association of Apol1 with kidney disease in children	2021	PEDIATRIC NEPHROLOGY	0931-041X 1432-198X	36	4	777-788	Ekulu, P. M. and Nkoy, A. B. and Adebayo, O. C. and Kazadi, O. K. and Aloni, M. N. and Arcolino, F. O. and Ngiyulu, R. M. and Gini, J. L. E. and Lepira, F. B. and van den Heuvel, L. P. and Levtchenko, E. N.				RAYYAN-INCLUSION: {"Esther"=>"Excluded"} | RAYYAN-EXCLUSION-REASONS: background article
rayyan-852204541	APOL1 Risk Genotypes Are Associated With Early Kidney Damage in Children in Sub-Saharan Africa	2019	KIDNEY INTERNATIONAL REPORTS	2468-0249	4	7	930-938	Ekulu, P. M. and Nkoy, A. B. and Betukumesu, D. K. and Aloni, M. N. and Makulo, J. R. R. and Sumaili, E. K. and Mafuta, E. M. and Elmonem, M. A. and Arcolino, F. O. and Kitetele, F. N. and Lepira, F. B. and van den Heuvel, L. P. and Levtchenko, E. N.				RAYYAN-INCLUSION: {"Esther"=>"Included"}
rayyan-852204542	Paediatric Nephrology in Africa	2021	CURRENT PEDIATRICS REPORTS	2167-4841	9	4	134-141	Esezobor, C. I. and Alakaloko, A. E. and Admani, B. and Ellidir, R. and Nourse, P. and McCulloch, M. I.				RAYYAN-INCLUSION: {"Esther"=>"Excluded"} | RAYYAN-EXCLUSION-REASONS: background article
rayyan-852204543	Profile of estimated glomerular filtration rate of children with Human Immunodeficiency Virus/Acquired Immune Deficiency Syndrome	2019	International Journal of Contemporary Pediatrics		6	5	1931	Ezeh, Gabriel O and Oniyangi, Oluseyi and Babaniyi, Iretiola B and Nwatah, Vincent E and Eke, Felicia U				RAYYAN-INCLUSION: {"Esther"=>"Excluded"} | RAYYAN-EXCLUSION-REASONS: wrong outcome
rayyan-852204544	Renal abnormalities among HIV infected children at Muhimbili National Hospital (MNH)â€”Dar es Salaam, Tanzania	2016	BMC nephrology	1471-2369	17	1	2024-06-01	Fredrick, Francis and Francis, Joel M and Ruggajo, Paschal J and Maro, Eden E				RAYYAN-INCLUSION: {"Esther"=>"Included"}
rayyan-852204545	Diagnosis, Education, and Care of Patients with APOL1-Associated Nephropathy: A Delphi Consensus and Systematic Review	2021	JOURNAL OF THE AMERICAN SOCIETY OF NEPHROLOGY	1046-6673 1533-3450	32	7	1765-1778	Freedman, B. I. and Burke, W. and Divers, J. and Eberhard, L. and Gadegbeku, C. A. and Gbadegesin, R. and Hall, M. E. and Jones-Smith, T. and Knight, R. and Kopp, J. B. and Kovesdy, C. P. and Norris, K. C. and Olabisi, O. A. and Roberts, G. V. and Sedor, J. R. and Blacksher, E.				RAYYAN-INCLUSION: {"Esther"=>"Excluded"} | RAYYAN-EXCLUSION-REASONS: wrong publication type
rayyan-852204546	APOL1 Nephropathy: From Genetics to Clinical Applications	2021	CLINICAL JOURNAL OF THE AMERICAN SOCIETY OF NEPHROLOGY	1555-9041 1555-905X	16	2	294-303	Friedman, D. J. and Pollak, M. R.				RAYYAN-INCLUSION: {"Esther"=>"Excluded"} | RAYYAN-EXCLUSION-REASONS: background article
rayyan-852204547	Chronic comorbidities in children and adolescents with perinatally acquired HIV infection in sub-Saharan Africa in the era of antiretroviral therapy	2020	LANCET CHILD & ADOLESCENT HEALTH	2352-4642	4	9	688-698	Frigati, L. J. and Ameyan, W. and Cotton, M. F. and Gregson, C. L. and Hoare, J. and Jao, J. and Majonga, E. D. and Myer, L. and Penazzato, M. and Rukuni, R. and Rowland-Jones, S. and Zar, H. J. and Ferrand, R. A.				RAYYAN-INCLUSION: {"Esther"=>"Excluded"} | RAYYAN-EXCLUSION-REASONS: background article
rayyan-852204548	Hospitalization in South African Adolescents With Perinatally Acquired HIV on Antiretroviral Therapy	2020	PEDIATRIC INFECTIOUS DISEASE JOURNAL	0891-3668 1532-0987	39	11	1035-1039	Frigati, L. J. and Brown, K. and Cotton, M. F. and Myer, L. and Zar, H. J.				RAYYAN-INCLUSION: {"Esther"=>"Excluded"} | RAYYAN-EXCLUSION-REASONS: wrong outcome
rayyan-852204549	Multisystem impairment in South African adolescents with Perinatally acquired HIV on antiretroviral therapy (ART)	2019	JOURNAL OF THE INTERNATIONAL AIDS SOCIETY	1758-2652	22	8		Frigati, L. J. and Brown, K. and Mahtab, S. and Githinji, L. and Gray, D. and Zuhlke, L. and Nourse, P. and Stein, D. J. and Hoare, J. and Cotton, M. F. and Myer, L. and Zar, H. J.				RAYYAN-INCLUSION: {"Esther"=>"Included"}
rayyan-852204550	Effect of Tenofovor Diproxil Fumarate on Renal Function and Urinalysis Abnormalities in HIV-Infected Cameroonian Adults	2017	AMERICAN JOURNAL OF TROPICAL MEDICINE AND HYGIENE	0002-9637 1476-1645	97	5	1445-1450	Fritzsche, C. and Rudolph, J. and Huenten-Kirsch, B. and Hemmer, C. J. and Tekoh, R. and Kuwoh, P. B. and Glass, A. and Reisinger, E. C.				RAYYAN-INCLUSION: {"Esther"=>"Excluded"} | RAYYAN-EXCLUSION-REASONS: wrong population
rayyan-852204551	Developing nephrology services in low income countries: a case of Tanzania	2019	BMC NEPHROLOGY	1471-2369	20	1		Furia, F. F. and Shoo, J. and Ruggajo, P. J. and Kilonzo, K. and Basu, G. and Yeates, K. and Varughese, S. and Svarstad, E. and Kisanga, O.				RAYYAN-INCLUSION: {"Esther"=>"Excluded"} | RAYYAN-EXCLUSION-REASONS: background article
rayyan-852204552	Basic fibroblast growth factors as a biomarker of focal segmental glomerulosclerosis in HIV-positive and HIV-negative children	2020	SOUTH AFRICAN JOURNAL OF CHILD HEALTH	1994-3032 1999-7671	14	2	62-65	Gumede, N. Z. and Naicker, T. and Bhimma, R.				RAYYAN-INCLUSION: {"Esther"=>"Excluded"} | RAYYAN-EXCLUSION-REASONS: wrong study design
rayyan-852204553	Soluble biomarkers associated with chronic lung disease in older children and adolescents with perinatal HIV infection	2021	AIDS	0269-9370 1473-5571	35	11	1743-1751	Hameiri-Bowen, D. and Sovershaeva, E. and Flaegstad, T. and Gutteberg, T. J. and Ngwira, L. G. and Simms, V. and Rehman, A. M. and McHugh, G. and Bandason, T. and Ferrand, R. A. and Rowland-Jones, S. and Yindom, L. M.				RAYYAN-INCLUSION: {"Esther"=>"Excluded"} | RAYYAN-EXCLUSION-REASONS: wrong outcome
rayyan-852204555	Persistent proteinuria as an indicator of renal disease in HIV-infected children	2016	PAEDIATRICA INDONESIANA	0030-9311 2338-476X	56	6	343-349	Hisbiyah, Y. and Prasetyo, R. V. and Puspitasari, D. and Soemyarso, N. A. and Ismoedijanto and Noer, M. S.				RAYYAN-INCLUSION: {"Esther"=>"Excluded"} | RAYYAN-EXCLUSION-REASONS: wrong population
rayyan-852204556	Prevalence and pattern of human immunodeficiency virus-associated nephropathy among human immunodeficiency virus-positive children at the University of Maiduguri Teaching Hospital, Nigeria	2019	Saudi Journal of Kidney Diseases and Transplantation	1319-2442	30	4	843	Ibrahim, Halima Umar and Elechi, Hassan Abdullahi and Rabasa, Adamu Ibrahim and Ashir, Garba Mohammed and Farouk, Abubakar Garba and Yauba, Mohammed Saad and Ibrahim, Bello Abdullahi				RAYYAN-INCLUSION: {"Esther"=>"Excluded"} | RAYYAN-LABELS: not age disaggregated
rayyan-852204557	Factors associated with abnormal glomerular filtration rate among HIV-positive children at the University of Maiduguri teaching Hospital, Maiduguri, Nigeria	2018	African Journal of Nephrology	2518-4601	21	1	50-55	Ibrahim, Halima Umar and Rabasa, Adamu Ibrahim and Elechi, Hassan Abdullahi and Farouk, Abubakar Garba and Saidu, Isa Hassan and Maryah, Lawan Bukar				RAYYAN-INCLUSION: {"Esther"=>"Excluded"} | RAYYAN-LABELS: not age disaggregated
rayyan-852204558	Microalbuminuria in Children: A Comparative Study of HIV-Infected and Non-Infected Children in Jos, Nigeria	2021	Journal of Pediatric Nephrology	2345-3176	9	2		Ihekaike, Marcia M and Ocheke, Isaac E and Oguche, Stephen				RAYYAN-INCLUSION: {"Esther"=>"Excluded"} | RAYYAN-LABELS: not age disaggregated
rayyan-852204559	Noncommunicable diseases in adolescents with perinatally acquired HIV-1 infection in high-income and low-income settings	2018	CURRENT OPINION IN HIV AND AIDS	1746-630X 1746-6318	13	3	187-195	Innes, S. and Patel, K.				RAYYAN-INCLUSION: {"Esther"=>"Excluded"} | RAYYAN-EXCLUSION-REASONS: background article
rayyan-852204560	A review of renal disease in children with HIV infection	2018	INFECTIOUS DISEASES	2374-4235 2374-4243	50	1	2024-12-01	Jindal, A. K. and Tiewsoh, K. and Pilania, R. K.				RAYYAN-INCLUSION: {"Esther"=>"Excluded"} | RAYYAN-EXCLUSION-REASONS: background article
rayyan-852204561	APOL1 Renal Risk Variants and Kidney Function in HIV-1-Infected People From Sub-Saharan Africa	2022	KIDNEY INTERNATIONAL REPORTS	2468-0249	7	3	483-493	Kabore, N. F. and Cournil, A. and Poda, A. and Ciaffi, L. and Binns-Roemer, E. and David, V. and Eymard-Duvernay, S. and Zoungrana, J. and Semde, A. and Sawadogo, A. B. and Koulla-Shiro, S. and Kouanfack, C. and Ngom-Gueye, N. F. and Meda, N. and Winkler, C. and Limou, S.				RAYYAN-INCLUSION: {"Esther"=>"Excluded"} | RAYYAN-EXCLUSION-REASONS: wrong outcome
rayyan-852204562	Prevalence of non-communicable diseases among individuals with HIV infection by antiretroviral therapy status in Dar es Salaam, Tanzania	2020	PLOS ONE	1932-6203	15	7		Kato, I. and Tumaini, B. and Pallangyo, K.				RAYYAN-INCLUSION: {"Esther"=>"Excluded"} | RAYYAN-LABELS: not age disaggregated
rayyan-852204563	The influence of HIV and schistosomiasis on renal function: a cross-sectional study among children at a hospital in Tanzania	2015	PLoS neglected tropical diseases	1935-2735	9	1	e0003472	Kayange, Neema M and Smart, Luke R and Downs, Jennifer A and Maskini, Mwanaisha and Fitzgerald, Daniel W and Peck, Robert N				RAYYAN-INCLUSION: {"Esther"=>"Excluded"} | RAYYAN-EXCLUSION-REASONS: wrong outcome
rayyan-852204564	Prevalence of Microalbuminuria and associated factors among HIVâˆ’ infected ART naÃ¯ve patients at Mulago hospital, Kampala, Uganda	2020						KIGGUNDU, THOMAS and Byakika-Kibwika, Pauline and Biraro, Irene Andia and Makanga, Gyaviira and Kalyesubula, Robert				RAYYAN-INCLUSION: {"Esther"=>"Excluded"} | RAYYAN-EXCLUSION-REASONS: wrong population
rayyan-852204567	Brief Report: Subclinical Kidney Dysfunction in HIV-Infected Children: A Cross-Sectional Study	2020	JAIDS-JOURNAL OF ACQUIRED IMMUNE DEFICIENCY SYNDROMES	1525-4135 1077-9450	85	4	470-474	Kruthika and Tiwari, S. and Chhapola, V. and Debnath, E. and Seth, A. and Jain, A.				RAYYAN-INCLUSION: {"Esther"=>"Excluded"} | RAYYAN-EXCLUSION-REASONS: wrong population
rayyan-852204568	HIV Update: An Epidemic Transformed	2019	AMERICAN JOURNAL OF NURSING	0002-936X 1538-7488	119	9	30-39	Kwong, J.				RAYYAN-INCLUSION: {"Esther"=>"Excluded"} | RAYYAN-EXCLUSION-REASONS: background article
rayyan-852204569	Renal abnormalities in a cohort of HIV-infected children and adolescents	2016	Pediatric Nephrology	1432-198X	31	5	773-778	LeÃ£o, FlÃ¡via Vanesca Felix and de Menezes Succi, Regina CÃ©lia and Machado, Daisy Maria and GouvÃªa, AÃ­da de FÃ¡tima ThomÃ© Barbosa and do Carmo, Fabiana Bononi and BeltrÃ£o, Suenia Vasconcelos and de Paula CanÃ§ado, Maria Aparecida and de Abreu Carvalhaes, JoÃ£o Tomas				RAYYAN-INCLUSION: {"Esther"=>"Excluded"} | RAYYAN-EXCLUSION-REASONS: wrong population
rayyan-852204570	Estimation of Burden of Kidney Dysfunction in HIV-infected Pediatrics and Adolescents by Use of Urinary Neutrophil Gelatinase-Associated Lipocalin: A Single Center Experience in Kenya	2021	Infectious Diseases & Immunity	2096-9511	1		E004-E004	Lomole, Anne P and Macharia, William M and Limbe, Mary S and Kinuthia, Doris W and Kabinga, Samuel K				RAYYAN-INCLUSION: {"Esther"=>"Included"}
rayyan-852204571	Endothelial Dysfunction in South African Youth Living With Perinatally Acquired Human Immunodeficiency Virus on Antiretroviral Therapy	2020	CLINICAL INFECTIOUS DISEASES	1058-4838 1537-6591	71	10	E672-E679	Mahtab, S. and Zar, H. J. and Ntusi, N. A. B. and Joubert, S. and Asafu-Agyei, N. A. A. and Luff, N. J. and Jele, N. and Zuhlke, L. and Myer, L. and Jao, J.				RAYYAN-INCLUSION: {"Esther"=>"Excluded"} | RAYYAN-EXCLUSION-REASONS: wrong outcome
rayyan-852204572	Proximal renal tubular function in HIV-infected children on tenofovir disoproxil fumarate for treatment of HIV infection at two tertiary hospitals in Harare, Zimbabwe	2020	PloS one	1932-6203	15	7	e0235759	Mashingaidze-Mano, Runyararo and Bwakura-Dangarembizi, Mutsawashe F and Maponga, Charles C and Morse, Gene D and Monera-Penduka, Tsitsi G and Mtisi, Takudzwa J and Mudzviti, Tinashe and Mujuru, Hilda A				RAYYAN-INCLUSION: {"Esther"=>"Included"}
rayyan-852204573	APOL1 Renal Risk Variants and Sickle Cell Trait Associations With Reduced Kidney Function in a Large Congolese Population-Based Study	2022	KIDNEY INTERNATIONAL REPORTS	2468-0249	7	3	474-482	Masimango, M. I. and Jadoul, M. and Binns-Roemer, E. A. and David, V. A. and Sumaili, E. K. and Winkler, C. A. and Limou, S.				RAYYAN-INCLUSION: {"Esther"=>"Excluded"} | RAYYAN-EXCLUSION-REASONS: wrong population
rayyan-852204574	Prevalence and Risk Factors of CKD in South Kivu, Democratic Republic of Congo: A Large-Scale Population Study	2020	KIDNEY INTERNATIONAL REPORTS	2468-0249	5	8	1251-1260	Masimango, M. I. and Sumaili, E. K. and Wallemacq, P. and Malembaka, E. B. and Hermans, M. P. and Fillee, C. and D'Hoore, W. and Winkler, C. A. and Limou, S. and Jadoul, M.				RAYYAN-INCLUSION: {"Esther"=>"Excluded"} | RAYYAN-EXCLUSION-REASONS: wrong population
rayyan-852204575	Prevalence of persistent microalbuminuria and associated factors among HIV infected children attending a tertiary Hospital in Northern Tanzania: a cross sectional, analytical study	2015	The Pan African Medical Journal		20			Mosten, Ignatus Kissima and Hamel, Bernadus Carolus and Kinabo, Grace Damas				RAYYAN-INCLUSION: {"Esther"=>"Excluded"}
rayyan-852204576	Samuel Oluwaseun Olojede1Î•, Sodiq Kolawole Lawal1, Oluwaseun Samuel Faborode2, 3, Ayobami Dare2, Okikioluwa Stephen Aladeyelu1, Roshila Moodley4, Carmen Olivia Rennie1	2022	Scientific Reports		12		9633	Naidu, Edwin Coleridge and Azu, Onyemaechi Okpara				RAYYAN-INCLUSION: {"Esther"=>"Excluded"} | RAYYAN-EXCLUSION-REASONS: irrelevant
rayyan-852204577	A Focus on APOL1 and Kidney Disease	2019	KIDNEY INTERNATIONAL REPORTS	2468-0249	4	7	901-903	Nestor, J. and Mohan, S.				RAYYAN-INCLUSION: {"Esther"=>"Excluded"} | RAYYAN-EXCLUSION-REASONS: background article
rayyan-852204578	Associations between APOL1 genetic variants and blood pressure in African American mothers and children from a US pregnancy cohort: Modification by air pollution exposures	2022	ENVIRONMENTAL RESEARCH	0013-9351 1096-0953	212			Ni, Y. and Simpson, C. L. and Davis, R. L. and Szpiro, A. A. and Karr, C. J. and Kovesdy, C. P. and Hjorten, R. C. and Tylavsky, F. A. and Bush, N. R. and LeWinn, K. Z. and Winkler, C. A. and Kopp, J. B. and Obi, Y.				RAYYAN-INCLUSION: {"Esther"=>"Excluded"} | RAYYAN-EXCLUSION-REASONS: wrong population
rayyan-852204579	Central Nervous System Impact of Perinatally Acquired HIV in Adolescents and Adults: an Update	2022	CURRENT HIV/AIDS REPORTS	1548-3568 1548-3576	19	1	121-132	Nichols, S. L.				RAYYAN-INCLUSION: {"Esther"=>"Excluded"} | RAYYAN-EXCLUSION-REASONS: wrong outcome
rayyan-852204580	PREVALENCE AND SIGNIFICANCE OF MICROALBUMINURIA IN HUMAN IMMUNODEFICIENCY VIRUS INFECTED CHILDREN IN OLABISI ONABANJO UNIVERSITY TEACHING HOSPITAL, SAGAMU	2017	Faculty of PAEDIATRICS					OBADINA, OLUFUNKE OMOBOLA				RAYYAN-INCLUSION: {"Esther"=>"Excluded"} | RAYYAN-LABELS: Dissertation
rayyan-852204581	Renal function abnormalities in HIV-infected children and adolescents on antiretroviral therapy at the University of Abuja Teaching Hospital, Gwangwalada, Nigeria: A cross-sectional study	2017	Int J Trop Dis Health		26	4	2024-12-01	Okechukwu, AA and Lawson, JO and Itanyi, DU and Dalili, MS				RAYYAN-INCLUSION: {"Esther"=>"Maybe"} | RAYYAN-LABELS: full text not found
rayyan-852204582	Testicular ultrastructure and hormonal changes following administration of tenofovir disoproxil fumarate-loaded silver nanoparticle in type-2 diabetic rats	2022	Scientific Reports	2045-2322	12	1	2024-12-01	Olojede, Samuel Oluwaseun and Lawal, Sodiq Kolawole and Faborode, Oluwaseun Samuel and Dare, Ayobami and Aladeyelu, Okikioluwa Stephen and Moodley, Roshila and Rennie, Carmen Olivia and Naidu, Edwin Coleridge and Azu, Onyemaechi Okpara				RAYYAN-INCLUSION: {"Esther"=>"Excluded"} | RAYYAN-EXCLUSION-REASONS: irrelevant
rayyan-852204583	Atopy in HIV-infected children attending the pediatric antiretroviral clinic of LAUTECH Teaching Hospital, Osogbo	2020	NIGERIAN JOURNAL OF CLINICAL PRACTICE	1119-3077	23	8	1061-1067	Oyedeji, O. A. and Afolabi, A. A. and Odeyemi, A. O. and Kayode, V. O. and Agelebe, E.				RAYYAN-INCLUSION: {"Esther"=>"Excluded"} | RAYYAN-EXCLUSION-REASONS: wrong outcome
rayyan-852204584	Chronic Kidney Disease in Persons Living with HIV: A Systematic Review	2018	JANAC-JOURNAL OF THE ASSOCIATION OF NURSES IN AIDS CARE	1055-3290 1552-6917	29	5	655-666	Park, J. and Zuniga, J. A.				RAYYAN-INCLUSION: {"Esther"=>"Excluded"} | RAYYAN-EXCLUSION-REASONS: background article
rayyan-852204585	Childhood HIV-associated nephropathy: 36 years later	2021	PEDIATRIC NEPHROLOGY	0931-041X 1432-198X	36	8	2189-2201	Ray, P. E. and Li, J. L. and Das, J. R. and Tang, P. T.				RAYYAN-INCLUSION: {"Esther"=>"Excluded"} | RAYYAN-EXCLUSION-REASONS: background article
rayyan-852204586	Association of circulating fibroblast growth factor-2 with progression of HIV-chronic kidney diseases in children	2020	PEDIATRIC NEPHROLOGY	0931-041X 1432-198X	36	12	3933-3944	Ray, P. E. and Li, J. L. and Das, J. R. and Yu, J.				RAYYAN-INCLUSION: {"Esther"=>"Excluded"} | RAYYAN-EXCLUSION-REASONS: wrong outcome
rayyan-852204587	New Insights into APOL1 and Kidney Disease in African Children and Brazilians Living With End-Stage Kidney Disease	2019	KIDNEY INTERNATIONAL REPORTS	2468-0249	4	7	908-910	Ross, M. J.				RAYYAN-INCLUSION: {"Esther"=>"Excluded"} | RAYYAN-EXCLUSION-REASONS: wrong population
rayyan-852204588	Acute kidney injury in HIV-infected children: comparison of patients according to the use of highly active antiretroviral therapy	2016	Jornal de Pediatria	0021-7557	92		631-637	Soares, Douglas de Sousa and Cavalcante, Malena Gadelha and Ribeiro, Samille Maria Vasconcelos and LeitÃ£o, Rayana CafÃ© and Vieira, Ana PatrÃ­cia Freitas and Pires Neto, Roberto da Justa and Silva Junior, Geraldo Bezerra da and Daher, Elizabeth de Francesco				RAYYAN-INCLUSION: {"Esther"=>"Excluded"} | RAYYAN-EXCLUSION-REASONS: wrong outcome
rayyan-852204589	LesÃ£o renal aguda em crianÃ§as com HIV: estudo comparativo entre pacientes com e sem terapia antirretroviral altamente ativa	2016	Jornal de Pediatria	0021-7557	92		631-637	Soares, Douglas de Sousa and Cavalcante, Malena Gadelha and Ribeiro, Samille Maria Vasconcelos and LeitÃ£o, Rayana CafÃ© and Vieira, Ana PatrÃ­cia Freitas and Pires Neto, Roberto da Justa and Silva Junior, Geraldo Bezerra da and Daher, Elizabeth de Francesco				RAYYAN-INCLUSION: {"Esther"=>"Excluded"} | RAYYAN-EXCLUSION-REASONS: wrong outcome
rayyan-852204590	Post-infectious and infectious glomerulopathies	2016	Pediatric Kidney Disease				547-565	Tasic, Velibor			Springer	RAYYAN-INCLUSION: {"Esther"=>"Excluded"} | RAYYAN-EXCLUSION-REASONS: background article
rayyan-852204591	APOL1 in an ethnically diverse pediatric population with nephrotic syndrome: implications in focal segmental glomerulosclerosis and other diagnoses	2021	PEDIATRIC NEPHROLOGY	0931-041X 1432-198X	36	8	2327-2336	Watanabe, A. and Guaragna, M. S. and Belangero, V. M. S. and Casimiro, F. M. S. and Pesquero, J. B. and Feltran, L. D. and Palma, L. M. P. and Varela, P. and Neves, Pdmd and Lerario, A. M. and de Souza, M. L. and de Mello, M. P. and Lutaif, Acgd and Ferrari, C. R. and Sampson, M. G. and Onuchic, L. F. and Nogueira, P. C. K.				RAYYAN-INCLUSION: {"Esther"=>"Excluded"} | RAYYAN-EXCLUSION-REASONS: wrong population
rayyan-852204592	Apolipoprotein-1 risk variants and associated kidney phenotypes in an adult HIV cohort in Nigeria	2021	KIDNEY INTERNATIONAL	0085-2538 1523-1755	100	1	146-154	Wudil, U. J. and Aliyu, M. H. and Prigmore, H. L. and Ingles, D. J. and Ahonkhai, A. A. and Musa, B. M. and Muhammad, H. and Sani, M. U. and Nalado, A. M. and Abdu, A. and Abdussalam, K. and Shepherd, B. E. and Dankishiya, F. S. and Burgner, A. M. and Ikizler, T. A. and Wyatt, C. M. and Kopp, J. B. and Kimmel, P. L. and Winkler, C. A. and Wester, C. W.				RAYYAN-INCLUSION: {"Esther"=>"Excluded"} | RAYYAN-EXCLUSION-REASONS: wrong population
rayyan-852204593	Kidney disease and APOL1	2021	HUMAN MOLECULAR GENETICS	0964-6906 1460-2083	30		R129-R137	Yusuf, A. A. and Govender, M. A. and Brandenburg, J. T. and Winkler, C. A.				RAYYAN-INCLUSION: {"Esther"=>"Excluded"} | RAYYAN-EXCLUSION-REASONS: background article
[truncated: 926 more columns]
